# Supplementary material for: Intrinsic disorder in protein domains contributes to both organism complexity and clade-specific functions
Source: Sci Rep. 2021 Feb 4;11:2985. doi: 10.1038/s41598-021-82656-9 (PMC7862400; doi:10.1038/s41598-021-82656-9)
Supplement: Supplementary file 2 — Supplementary Information2 [file 41598_2021_82656_MOESM2_ESM.xlsx]

## Sheet: Table S1A
Table S1A Domain numbers and their percentages in different disorder grades across the three superkingdoms (SPOT-D) (The data used in figure 1 and figure S1 are marked in bold)
Order in figure 1A	Species	Tax ID	Domain number in each disorder grade						Total domain number	Percentage of domains in each disorder grade (%)						IDD (DSDR>30%, or CDRN≥1)		Genus	Family	Order	Class	Phylum	Kingdom	Superkingdom
			DSDR				CDRN			DSDR				CDRN
			0	(0,10]	(10,30]	(30,100]	0	≥1		0	(0,10]	(10,30]	(30,100]	0	≥1	Number	Percentage (%)
1	Methanofollis liminatans DSM 4140	28892	2707	181	32	6	2914	12	2926	92.5	6.2	1.1	0.2	99.6	0.4	15	0.512645	Methanofollis	Methanomicrobiaceae	Methanomicrobiales	Methanomicrobia	Euryarchaeota		Archaea
2	Methanoculleus sp. MAB1	86622	2758	250	35	9	3040	12	3052	90.4	8.2	1.1	0.3	99.6	0.4	14	0.458716	Methanoculleus	Methanomicrobiaceae	Methanomicrobiales	Methanomicrobia	Euryarchaeota		Archaea
3	Methanococcoides burtonii DSM 6242	259564	2571	220	46	12	2829	20	2849	90.2	7.7	1.6	0.4	99.3	0.7	21	0.737101	Methanococcoides	Methanosarcinaceae	Methanosarcinales	Methanomicrobia	Euryarchaeota		Archaea
4	Methanospirillum hungatei JF-1	323259	3883	255	37	17	4165	27	4192	92.6	6.1	0.9	0.4	99.4	0.6	28	0.667939	Methanospirillum	Methanospirillaceae	Methanomicrobiales	Methanomicrobia	Euryarchaeota		Archaea
5	Methanocella arvoryzae MRE50	351160	3216	227	31	20	3470	24	3494	92	6.5	0.9	0.6	99.3	0.7	26	0.744133	Methanocella	Methanocellaceae	Methanocellales	Methanomicrobia	Euryarchaeota		Archaea
6	Methanocorpusculum labreanum Z	410358	1834	169	25	9	2023	14	2037	90	8.3	1.2	0.4	99.3	0.7	16	0.785469	Methanocorpusculum	Methanocorpusculaceae	Methanomicrobiales	Methanomicrobia	Euryarchaeota		Archaea
7	Methanosphaerula palustris E1-9c	521011	3300	207	35	16	3537	21	3558	92.7	5.8	1	0.4	99.4	0.6	27	0.758853	Methanosphaerula	Methanoregulaceae	Methanomicrobiales	Methanomicrobia	Euryarchaeota		Archaea
8	Methanohalophilus mahii DSM 5219	547558	2215	226	39	23	2476	27	2503	88.5	9	1.6	0.9	98.9	1.1	32	1.27847	Methanohalophilus	Methanosarcinaceae	Methanosarcinales	Methanomicrobia	Euryarchaeota		Archaea
9	Methanoregula formicica SMSP	593750	3015	223	38	14	3266	24	3290	91.6	6.8	1.2	0.4	99.3	0.7	26	0.790274	Methanoregula	Methanoregulaceae	Methanomicrobiales	Methanomicrobia	Euryarchaeota		Archaea
10	Methanohalobium evestigatum Z-7303	644295	2514	252	47	36	2797	52	2849	88.2	8.8	1.6	1.3	98.2	1.8	58	2.0358	Methanohalobium	Methanosarcinaceae	Methanosarcinales	Methanomicrobia	Euryarchaeota		Archaea
11	Methanosalsum zhilinae DSM 4017	679901	2285	209	37	17	2526	22	2548	89.7	8.2	1.5	0.7	99.1	0.9	24	0.941915	Methanosalsum	Methanosarcinaceae	Methanosarcinales	Methanomicrobia	Euryarchaeota		Archaea
12	Methanolacinia petrolearia DSM 11571	679926	2915	224	41	10	3169	21	3190	91.4	7	1.3	0.3	99.3	0.7	23	0.721003	Methanolacinia	Methanomicrobiaceae	Methanomicrobiales	Methanomicrobia	Euryarchaeota		Archaea
13	Methanomethylovorans hollandica DSM 15978	867904	2851	228	26	13	3098	20	3118	91.4	7.3	0.8	0.4	99.4	0.6	23	0.737652	Methanomethylovorans	Methanosarcinaceae	Methanosarcinales	Methanomicrobia	Euryarchaeota		Archaea
14	Methanoplanus limicola DSM 2279	937775	3165	235	58	18	3444	32	3476	91.1	6.8	1.7	0.5	99.1	0.9	35	1.0069	Methanoplanus	Methanomicrobiaceae	Methanomicrobiales	Methanomicrobia	Euryarchaeota		Archaea
15	Methanolobus psychrophilus R15	1094980	3149	261	49	17	3446	30	3476	90.6	7.5	1.4	0.5	99.1	0.9	31	0.89183	Methanolobus	Methanosarcinaceae	Methanosarcinales	Methanomicrobia	Euryarchaeota		Archaea
16	Methanosarcina flavescens	1715806	2863	233	39	18	3117	36	3153	90.8	7.4	1.2	0.6	98.9	1.1	37	1.17349	Methanosarcina	Methanosarcinaceae	Methanosarcinales	Methanomicrobia	Euryarchaeota		Archaea
17	Candidatus Methanoperedens sp. BLZ1	1719120	3610	316	63	35	3978	46	4024	89.7	7.9	1.6	0.9	98.9	1.1	50	1.24254	Candidatus Methanoperedens	Candidatus Methanoperedenaceae	Methanosarcinales	Methanomicrobia	Euryarchaeota		Archaea
18	Thermococcus barophilus	55802	2567	155	27	7	2745	11	2756	93.1	5.6	1	0.3	99.6	0.4	12	0.435414	Thermococcus	Thermococcaceae	Thermococcales	Thermococci	Euryarchaeota		Archaea
19	Pyrococcus horikoshii OT3	70601	1897	93	19	5	2004	10	2014	94.2	4.6	0.9	0.2	99.5	0.5	10	0.496524	Pyrococcus	Thermococcaceae	Thermococcales	Thermococci	Euryarchaeota		Archaea
20	Palaeococcus pacificus DY20341	1343739	2048	149	19	8	2216	8	2224	92.1	6.7	0.9	0.4	99.6	0.4	12	0.539568	Palaeococcus	Thermococcaceae	Thermococcales	Thermococci	Euryarchaeota		Archaea
21	Methanothermobacter thermautotrophicus str. Delta H	187420	2014	182	32	9	2224	13	2237	90	8.1	1.4	0.4	99.4	0.6	18	0.804649	Methanothermobacter	Methanobacteriaceae	Methanobacteriales	Methanobacteria	Euryarchaeota		Archaea
22	Methanobrevibacter millerae	230361	2883	208	44	23	3125	33	3158	91.3	6.6	1.4	0.7	99	1	36	1.13996	Methanobrevibacter	Methanobacteriaceae	Methanobacteriales	Methanobacteria	Euryarchaeota		Archaea
23	Methanosphaera stadtmanae DSM 3091	339860	1858	157	38	15	2046	22	2068	89.8	7.6	1.8	0.7	98.9	1.1	24	1.16054	Methanosphaera	Methanobacteriaceae	Methanobacteriales	Methanobacteria	Euryarchaeota		Archaea
24	Methanothermus fervidus DSM 2088	523846	1487	138	18	5	1639	9	1648	90.2	8.4	1.1	0.3	99.5	0.5	11	0.667476	Methanothermus	Methanothermaceae	Methanobacteriales	Methanobacteria	Euryarchaeota		Archaea
25	Methanobacterium sp. A39	1860100	3279	261	64	18	3588	34	3622	90.5	7.2	1.8	0.5	99.1	0.9	35	0.966317	Methanobacterium	Methanobacteriaceae	Methanobacteriales	Methanobacteria	Euryarchaeota		Archaea
26	Methanopyrus kandleri AV19	190192	1508	151	26	6	1678	13	1691	89.2	8.9	1.5	0.4	99.2	0.8	14	0.827912	Methanopyrus	Methanopyraceae	Methanopyrales	Methanopyri	Euryarchaeota		Archaea
27	Picrophilus torridus DSM 9790	263820	1574	113	13	3	1699	4	1703	92.4	6.6	0.8	0.2	99.8	0.2	4	0.23488	Picrophilus	Picrophilaceae	Thermoplasmatales	Thermoplasmata	Euryarchaeota		Archaea
28	Thermoplasma volcanium GSS1	273116	1524	119	17	2	1659	3	1662	91.7	7.2	1	0.1	99.8	0.2	3	0.180505	Thermoplasma	Thermoplasmataceae	Thermoplasmatales	Thermoplasmata	Euryarchaeota		Archaea
29	Ferroplasma acidarmanus fer1	333146	1874	143	18	8	2036	7	2043	91.7	7	0.9	0.4	99.7	0.3	10	0.489476	Ferroplasma	Ferroplasmaceae	Thermoplasmatales	Thermoplasmata	Euryarchaeota		Archaea
30	Acidiplasma aeolicum	507754	1633	128	20	3	1777	7	1784	91.5	7.2	1.1	0.2	99.6	0.4	7	0.392377	Acidiplasma	Ferroplasmaceae	Thermoplasmatales	Thermoplasmata	Euryarchaeota		Archaea
31	Candidatus Methanomethylophilus alvus Mx1201	1236689	1776	137	33	6	1941	11	1952	91	7	1.7	0.3	99.4	0.6	12	0.614754	Candidatus Methanomethylophilus	Methanomassiliicoccaceae	Methanomassiliicoccales	Thermoplasmata	Euryarchaeota		Archaea
32	Candidatus Methanomassiliicoccus intestinalis Issoire-Mx1	1295009	2026	163	33	9	2218	13	2231	90.8	7.3	1.5	0.4	99.4	0.6	16	0.717167	Methanomassiliicoccus	Methanomassiliicoccaceae	Methanomassiliicoccales	Thermoplasmata	Euryarchaeota		Archaea
33	Candidatus Methanoplasma termitum	1577791	1516	143	32	5	1687	9	1696	89.4	8.4	1.9	0.3	99.5	0.5	11	0.648585	Candidatus Methanoplasma	Methanomassiliicoccaceae	Methanomassiliicoccales	Thermoplasmata	Euryarchaeota		Archaea
34	Halobiforma lacisalsi AJ5	358396	3458	489	198	162	4073	234	4307	80.3	11.4	4.6	3.8	94.6	5.4	254	5.89738	Halobiforma	Natrialbaceae	Natrialbales	Halobacteria	Euryarchaeota		Archaea
35	Natrinema sp. J7-2	406552	3045	385	107	87	3503	121	3624	84	10.6	3	2.4	96.7	3.3	131	3.61479	Natrinema	Natrialbaceae	Natrialbales	Halobacteria	Euryarchaeota		Archaea
36	Halorubrum lacusprofundi ATCC 49239	416348	2878	374	125	99	3337	139	3476	82.8	10.8	3.6	2.8	96	4	155	4.45915	Halorubrum	Halorubraceae	Haloferacales	Halobacteria	Euryarchaeota		Archaea
37	Halomicrobium mukohataei DSM 12286	485914	2893	373	123	114	3355	148	3503	82.6	10.6	3.5	3.3	95.8	4.2	162	4.62461	Halomicrobium	Haloarculaceae	Halobacteriales	Halobacteria	Euryarchaeota		Archaea
38	Haloterrigena turkmenica DSM 5511	543526	4498	544	162	147	5135	216	5351	84.1	10.2	3	2.7	96	4	230	4.29826	Haloterrigena	Natrialbaceae	Natrialbales	Halobacteria	Euryarchaeota		Archaea
39	Haloarcula californiae ATCC 33799	662475	3714	464	127	147	4270	182	4452	83.4	10.4	2.9	3.3	95.9	4.1	202	4.53729	Haloarcula	Haloarculaceae	Halobacteriales	Halobacteria	Euryarchaeota		Archaea
40	Halolamina pelagica	699431	2236	390	106	68	2706	94	2800	79.9	13.9	3.8	2.4	96.6	3.4	103	3.67857	Halolamina	Halorubraceae	Haloferacales	Halobacteria	Euryarchaeota		Archaea
41	Haloquadratum walsbyi C23	768065	2380	283	99	79	2727	114	2841	83.8	10	3.5	2.8	96	4	128	4.50546	Haloquadratum	Haloferacaceae	Haloferacales	Halobacteria	Euryarchaeota		Archaea
42	Halosimplex carlsbadense 2-9-1	797114	3737	459	146	135	4306	171	4477	83.5	10.3	3.3	3	96.2	3.8	191	4.26625	Halosimplex	Haloarculaceae	Halobacteriales	Halobacteria	Euryarchaeota		Archaea
43	Haladaptatus paucihalophilus DX253	797209	3716	478	126	93	4276	137	4413	84.2	10.8	2.9	2.1	96.9	3.1	151	3.42171	Haladaptatus	Halobacteriaceae	Halobacteriales	Halobacteria	Euryarchaeota		Archaea
44	Halopiger xanaduensis SH-6	797210	3592	439	189	131	4156	195	4351	82.6	10.1	4.3	3	95.5	4.5	213	4.89543	Halopiger	Natrialbaceae	Natrialbales	Halobacteria	Euryarchaeota		Archaea
45	Halostagnicola larsenii XH-48	797299	3385	475	138	118	3955	161	4116	82.2	11.5	3.4	2.9	96.1	3.9	179	4.34888	Halostagnicola	Natrialbaceae	Natrialbales	Halobacteria	Euryarchaeota		Archaea
46	Natronobacterium gregoryi SP2	797304	3066	405	127	139	3557	180	3737	82	10.8	3.4	3.7	95.2	4.8	191	5.11105	Natronobacterium	Natrialbaceae	Natrialbales	Halobacteria	Euryarchaeota		Archaea
47	Halalkalicoccus paucihalophilus	1008153	3415	422	121	86	3932	112	4044	84.4	10.4	3	2.1	97.2	2.8	129	3.18991	Halalkalicoccus	Halobacteriaceae	Halobacteriales	Halobacteria	Euryarchaeota		Archaea
48	Halorhabdus tiamatea SARL4B	1033806	2614	334	100	82	3029	101	3130	83.5	10.7	3.2	2.6	96.8	3.2	119	3.80192	Halorhabdus	Haloarculaceae	Halobacteriales	Halobacteria	Euryarchaeota		Archaea
49	Natronorubrum tibetense GA33	1114856	3902	553	140	132	4530	197	4727	82.5	11.7	3	2.8	95.8	4.2	208	4.40025	Natronorubrum	Natrialbaceae	Natrialbales	Halobacteria	Euryarchaeota		Archaea
50	Halogranum salarium B-1	1210908	3812	469	116	108	4366	139	4505	84.6	10.4	2.6	2.4	96.9	3.1	153	3.39623	Halogranum	Haloferacaceae	Haloferacales	Halobacteria	Euryarchaeota		Archaea
51	Halococcus salifodinae DSM 8989	1227456	3308	457	135	97	3841	156	3997	82.8	11.4	3.4	2.4	96.1	3.9	166	4.15311	Halococcus	Halococcaceae	Halobacteriales	Halobacteria	Euryarchaeota		Archaea
52	Halogeometricum pallidum JCM 14848	1227487	3660	460	152	91	4220	143	4363	83.9	10.5	3.5	2.1	96.7	3.3	153	3.50676	Halogeometricum	Haloferacaceae	Haloferacales	Halobacteria	Euryarchaeota		Archaea
53	Halovivax asiaticus JCM 14624	1227490	2676	318	110	84	3051	137	3188	83.9	10	3.5	2.6	95.7	4.3	145	4.54831	Halovivax	Natrialbaceae	Natrialbales	Halobacteria	Euryarchaeota		Archaea
54	Natrialba aegyptia DSM 13077	1227491	3655	496	148	105	4231	173	4404	83	11.3	3.4	2.4	96.1	3.9	184	4.17802	Natrialba	Natrialbaceae	Natrialbales	Halobacteria	Euryarchaeota		Archaea
55	Natronococcus jeotgali DSM 18795	1227498	3548	498	150	82	4139	139	4278	82.9	11.6	3.5	1.9	96.8	3.2	147	3.43619	Natronococcus	Natrialbaceae	Natrialbales	Halobacteria	Euryarchaeota		Archaea
56	Natronolimnobius innermongolicus JCM 12255	1227499	3687	543	168	123	4302	219	4521	81.6	12	3.7	2.7	95.2	4.8	226	4.99889	Natronolimnobius	Natrialbaceae	Natrialbales	Halobacteria	Euryarchaeota		Archaea
57	Haloferax sp. BAB2207	1243180	2856	438	107	90	3374	117	3491	81.8	12.5	3.1	2.6	96.6	3.4	135	3.86709	Haloferax	Haloferacaceae	Haloferacales	Halobacteria	Euryarchaeota		Archaea
58	Halarchaeum acidiphilum MH1-52-1	1261545	2068	298	100	63	2433	96	2529	81.8	11.8	4	2.5	96.2	3.8	104	4.1123	Halarchaeum	Halobacteriaceae	Halobacteriales	Halobacteria	Euryarchaeota		Archaea
59	Candidatus Halobonum tyrrellensis G22	1324957	3041	365	127	92	3476	149	3625	83.9	10.1	3.5	2.5	95.9	4.1	161	4.44138	Candidatus Halobonum	Halorubraceae	Haloferacales	Halobacteria	Euryarchaeota		Archaea
60	Salinarchaeum sp. Harcht-Bsk1	1333523	2713	385	99	109	3155	151	3306	82.1	11.6	3	3.3	95.4	4.6	159	4.80944	Salinarchaeum	Natrialbaceae	Natrialbales	Halobacteria	Euryarchaeota		Archaea
61	Halobacterium hubeiense	1407499	2771	332	134	109	3209	137	3346	82.8	9.9	4	3.3	95.9	4.1	149	4.45308	Halobacterium	Halobacteriaceae	Halobacteriales	Halobacteria	Euryarchaeota		Archaea
62	Haloprofundus marisrubri	1514971	3206	423	119	81	3710	119	3829	83.7	11	3.1	2.1	96.9	3.1	130	3.39514	Haloprofundus	Haloferacaceae	Haloferacales	Halobacteria	Euryarchaeota		Archaea
63	Halanaeroarchaeum sulfurireducens	1604004	2084	277	68	61	2416	74	2490	83.7	11.1	2.7	2.4	97	3	82	3.29317	Halanaeroarchaeum	Halobacteriaceae	Halobacteriales	Halobacteria	Euryarchaeota		Archaea
64	Aciduliprofundum boonei T469	439481	3232	258	26	7	3516	7	3523	91.7	7.3	0.7	0.2	99.8	0.2	9	0.255464	Aciduliprofundum				Euryarchaeota		Archaea
65	Methanococcus maripaludis C6	444158	1872	163	34	11	2068	12	2080	90	7.8	1.6	0.5	99.4	0.6	16	0.769231	Methanococcus	Methanococcaceae	Methanococcales	Methanococci	Euryarchaeota		Archaea
66	Methanocaldococcus sp. FS406-22	644281	1890	172	18	2	2075	7	2082	90.8	8.3	0.9	0.1	99.7	0.3	7	0.336215	Methanocaldococcus	Methanocaldococcaceae	Methanococcales	Methanococci	Euryarchaeota		Archaea
67	Methanothermococcus okinawensis IH1	647113	1677	147	29	5	1840	18	1858	90.3	7.9	1.6	0.3	99	1	19	1.0226	Methanothermococcus	Methanococcaceae	Methanococcales	Methanococci	Euryarchaeota		Archaea
68	Methanotorris formicicus Mc-S-70	647171	1931	151	17	4	2093	10	2103	91.8	7.2	0.8	0.2	99.5	0.5	11	0.523062	Methanotorris	Methanocaldococcaceae	Methanococcales	Methanococci	Euryarchaeota		Archaea
69	Geoglobus acetivorans	565033	2138	199	21	8	2356	10	2366	90.4	8.4	0.9	0.3	99.6	0.4	12	0.507185	Geoglobus	Archaeoglobaceae	Archaeoglobales	Archaeoglobi	Euryarchaeota		Archaea
70	Ferroglobus placidus DSM 10642	589924	2517	202	23	6	2739	9	2748	91.6	7.4	0.8	0.2	99.7	0.3	10	0.363901	Ferroglobus	Archaeoglobaceae	Archaeoglobales	Archaeoglobi	Euryarchaeota		Archaea
71	Archaeoglobus fulgidus DSM 8774	1344584	2558	229	31	7	2817	8	2825	90.5	8.1	1.1	0.2	99.7	0.3	9	0.318584	Archaeoglobus	Archaeoglobaceae	Archaeoglobales	Archaeoglobi	Euryarchaeota		Archaea
72	Aeropyrum pernix K1	272557	1539	113	22	4	1672	6	1678	91.7	6.7	1.3	0.2	99.6	0.4	6	0.357569	Aeropyrum	Desulfurococcaceae	Desulfurococcales	Thermoprotei	Crenarchaeota		Archaea
73	Thermofilum pendens Hrk 5	368408	1769	104	15	4	1885	7	1892	93.5	5.5	0.8	0.2	99.6	0.4	8	0.422833	Thermofilum	Thermofilaceae	Thermoproteales	Thermoprotei	Crenarchaeota		Archaea
74	Hyperthermus butylicus DSM 5456	415426	1470	85	15	5	1567	8	1575	93.3	5.4	1	0.3	99.5	0.5	9	0.571429	Hyperthermus	Pyrodictiaceae	Desulfurococcales	Thermoprotei	Crenarchaeota		Archaea
75	Sulfolobus islandicus L.D.8.5	425944	2510	178	27	9	2712	12	2724	92.1	6.5	1	0.3	99.6	0.4	13	0.477239	Sulfolobus	Sulfolobaceae	Sulfolobales	Thermoprotei	Crenarchaeota		Archaea
76	Desulfurococcus amylolyticus 1221n	490899	1325	70	11	4	1406	4	1410	94	5	0.8	0.3	99.7	0.3	5	0.35461	Desulfurococcus	Desulfurococcaceae	Desulfurococcales	Thermoprotei	Crenarchaeota		Archaea
77	Ignisphaera aggregans DSM 17230	583356	1656	69	11	5	1736	5	1741	95.1	4	0.6	0.3	99.7	0.3	5	0.287191	Ignisphaera	Desulfurococcaceae	Desulfurococcales	Thermoprotei	Crenarchaeota		Archaea
78	Staphylothermus hellenicus DSM 12710	591019	1462	59	16	3	1536	4	1540	94.9	3.8	1	0.2	99.7	0.3	4	0.25974	Staphylothermus	Desulfurococcaceae	Desulfurococcales	Thermoprotei	Crenarchaeota		Archaea
79	Thermosphaera aggregans DSM 11486	633148	1296	75	15	2	1385	3	1388	93.4	5.4	1.1	0.1	99.8	0.2	3	0.216138	Thermosphaera	Desulfurococcaceae	Desulfurococcales	Thermoprotei	Crenarchaeota		Archaea
80	Metallosphaera yellowstonensis MK1	671065	2410	226	33	12	2668	13	2681	89.9	8.4	1.2	0.4	99.5	0.5	18	0.671391	Metallosphaera	Sulfolobaceae	Sulfolobales	Thermoprotei	Crenarchaeota		Archaea
81	Pyrolobus fumarii 1A	694429	1695	92	18	3	1802	6	1808	93.8	5.1	1	0.2	99.7	0.3	6	0.331858	Pyrolobus	Pyrodictiaceae	Desulfurococcales	Thermoprotei	Crenarchaeota		Archaea
82	Acidianus hospitalis W1	933801	2000	163	21	3	2182	5	2187	91.4	7.5	1	0.1	99.8	0.2	5	0.228624	Acidianus	Sulfolobaceae	Sulfolobales	Thermoprotei	Crenarchaeota		Archaea
83	Ignicoccus islandicus DSM 13165	940295	1273	104	15	4	1392	4	1396	91.2	7.4	1.1	0.3	99.7	0.3	4	0.286533	Ignicoccus	Desulfurococcaceae	Desulfurococcales	Thermoprotei	Crenarchaeota		Archaea
84	Caldisphaera lagunensis DSM 15908	1056495	1520	95	23	4	1636	6	1642	92.6	5.8	1.4	0.2	99.6	0.4	7	0.426309	Caldisphaera	Caldisphaeraceae	Acidilobales	Thermoprotei	Crenarchaeota		Archaea
85	Fervidicoccus fontis Kam940	1163730	1273	108	21	9	1401	10	1411	90.2	7.7	1.5	0.6	99.3	0.7	11	0.779589	Fervidicoccus	Fervidicoccaceae	Fervidicoccales	Thermoprotei	Crenarchaeota		Archaea
86	Thermogladius calderae 1633	1184251	1325	81	16	3	1419	6	1425	93	5.7	1.1	0.2	99.6	0.4	6	0.421053	Thermogladius	Desulfurococcaceae	Desulfurococcales	Thermoprotei	Crenarchaeota		Archaea
87	Pyrodictium delaneyi	1273541	1842	83	23	3	1943	8	1951	94.4	4.3	1.2	0.2	99.6	0.4	8	0.410046	Pyrodictium	Pyrodictiaceae	Desulfurococcales	Thermoprotei	Crenarchaeota		Archaea
88	uncultured Acidilobus sp. MG	1410573	1476	109	19	5	1601	8	1609	91.7	6.8	1.2	0.3	99.5	0.5	8	0.497203	Acidilobus	Acidilobaceae	Acidilobales	Thermoprotei	Crenarchaeota		Archaea
89	Caldivirga sp. JCHS_4	1714254	794	54	8	1	854	3	857	92.6	6.3	0.9	0.1	99.6	0.4	4	0.466744	Caldivirga	Thermoproteaceae	Thermoproteales	Thermoprotei	Crenarchaeota		Archaea
90	Thermoproteus sp. CIS_19	1714257	1023	96	9	2	1127	3	1130	90.5	8.5	0.8	0.2	99.7	0.3	3	0.265487	Thermoproteus	Thermoproteaceae	Thermoproteales	Thermoprotei	Crenarchaeota		Archaea
91	Thermocladium sp. ECH_B	1714261	1567	110	15	4	1691	5	1696	92.4	6.5	0.9	0.2	99.7	0.3	6	0.353774	Thermocladium	Thermoproteaceae	Thermoproteales	Thermoprotei	Crenarchaeota		Archaea
92	Candidatus Korarchaeum cryptofilum OPF8	374847	1652	113	18	5	1780	8	1788	92.4	6.3	1	0.3	99.6	0.4	10	0.559284	Candidatus Korarchaeum				Candidatus Korarchaeota		Archaea
93	Cenarchaeum symbiosum A	414004	1325	170	40	33	1529	39	1568	84.5	10.8	2.6	2.1	97.5	2.5	45	2.8699	Cenarchaeum	Cenarchaeaceae	Cenarchaeales		Thaumarchaeota		Archaea
94	Candidatus Nitrosoarchaeum limnia BG20	859192	1749	207	36	18	1988	22	2010	87	10.3	1.8	0.9	98.9	1.1	23	1.14428	Candidatus Nitrosoarchaeum	Nitrosopumilaceae	Nitrosopumilales		Thaumarchaeota		Archaea
95	Candidatus Nitrososphaera gargensis Ga9.2	1237085	2286	205	47	27	2536	29	2565	89.1	8	1.8	1.1	98.9	1.1	32	1.24756	Nitrososphaera	Nitrososphaeraceae	Nitrososphaerales	Nitrososphaeria	Thaumarchaeota		Archaea
96	Candidatus Nitrocosmicus oleophilus	1353260	2442	167	46	48	2647	56	2703	90.3	6.2	1.7	1.8	97.9	2.1	61	2.25675	Candidatus Nitrosocosmicus	Nitrososphaeraceae	Nitrososphaerales	Nitrososphaeria	Thaumarchaeota		Archaea
97	Candidatus Nitrosopelagicus brevis	1410606	1286	131	29	21	1442	25	1467	87.7	8.9	2	1.4	98.3	1.7	29	1.97682	Candidatus Nitrosopelagicus				Thaumarchaeota		Archaea
98	Archangium gephyra	48	12353	845	187	125	13352	158	13510	91.4	6.3	1.4	0.9	98.8	1.2	171	1.26573	Archangium	Archangiaceae	Myxococcales	Deltaproteobacteria	Proteobacteria		Bacteria
99	Sorangium cellulosum	56	9257	661	137	108	10027	136	10163	91.1	6.5	1.3	1.1	98.7	1.3	150	1.47594	Sorangium	Polyangiaceae	Myxococcales	Deltaproteobacteria	Proteobacteria		Bacteria
100	Syntrophus aciditrophicus SB	56780	3673	230	49	16	3944	24	3968	92.6	5.8	1.2	0.4	99.4	0.6	26	0.655242	Syntrophus	Syntrophaceae	Syntrophobacterales	Deltaproteobacteria	Proteobacteria		Bacteria
101	Desulfobacterium autotrophicum HRM2	177437	6291	339	76	38	6688	56	6744	93.3	5	1.1	0.6	99.2	0.8	57	0.845196	Desulfobacterium	Desulfobacteraceae	Desulfobacterales	Deltaproteobacteria	Proteobacteria		Bacteria
102	Desulfotalea psychrophila LSv54	177439	3768	236	59	22	4050	35	4085	92.2	5.8	1.4	0.5	99.1	0.9	38	0.930233	Desulfotalea	Desulfobulbaceae	Desulfobacterales	Deltaproteobacteria	Proteobacteria		Bacteria
103	Enhygromyxa salina	215803	8175	499	129	72	8753	122	8875	92.1	5.6	1.5	0.8	98.6	1.4	134	1.50986	Enhygromyxa		Myxococcales	Deltaproteobacteria	Proteobacteria		Bacteria
104	Syntrophobacter fumaroxidans MPOB	335543	5060	307	64	24	5414	41	5455	92.8	5.6	1.2	0.4	99.2	0.8	45	0.824931	Syntrophobacter	Syntrophobacteraceae	Syntrophobacterales	Deltaproteobacteria	Proteobacteria		Bacteria
105	Pelobacter propionicus DSM 2379	338966	4785	341	75	31	5192	40	5232	91.5	6.5	1.4	0.6	99.2	0.8	48	0.917431	Pelobacter	Desulfuromonadaceae	Desulfuromonadales	Deltaproteobacteria	Proteobacteria		Bacteria
106	Stigmatella aurantiaca DW4/3-1	378806	9093	890	181	112	10129	147	10276	88.5	8.7	1.8	1.1	98.6	1.4	168	1.63488	Stigmatella	Archangiaceae	Myxococcales	Deltaproteobacteria	Proteobacteria		Bacteria
107	Plesiocystis pacifica SIR-1	391625	8436	594	171	96	9143	154	9297	90.7	6.4	1.8	1	98.3	1.7	164	1.76401	Plesiocystis	Nannocystaceae	Myxococcales	Deltaproteobacteria	Proteobacteria		Bacteria
108	Hyalangium minutum	394096	11423	824	204	183	12396	238	12634	90.4	6.5	1.6	1.4	98.1	1.9	261	2.06585	Hyalangium	Archangiaceae	Myxococcales	Deltaproteobacteria	Proteobacteria		Bacteria
109	Desulfatibacillum alkenivorans AK-01	439235	7218	418	98	50	7709	75	7784	92.7	5.4	1.3	0.6	99	1	80	1.02775	Desulfatibacillum	Desulfobacteraceae	Desulfobacterales	Deltaproteobacteria	Proteobacteria		Bacteria
110	Geobacter sp. M18	443143	6240	389	91	46	6713	53	6766	92.2	5.7	1.3	0.7	99.2	0.8	62	0.916346	Geobacter	Geobacteraceae	Desulfuromonadales	Deltaproteobacteria	Proteobacteria		Bacteria
111	Geoalkalibacter subterraneus	483547	3835	326	67	26	4217	37	4254	90.2	7.7	1.6	0.6	99.1	0.9	44	1.03432	Geoalkalibacter	Geobacteraceae	Desulfuromonadales	Deltaproteobacteria	Proteobacteria		Bacteria
112	Desulfohalobium retbaense DSM 5692	485915	3262	235	61	39	3553	44	3597	90.7	6.5	1.7	1.1	98.8	1.2	53	1.47345	Desulfohalobium	Desulfohalobiaceae	Desulfovibrionales	Deltaproteobacteria	Proteobacteria		Bacteria
113	Haliangium ochraceum DSM 14365	502025	8579	542	182	111	9235	179	9414	91.1	5.8	1.9	1.2	98.1	1.9	193	2.05014	Haliangium	Kofleriaceae	Myxococcales	Deltaproteobacteria	Proteobacteria		Bacteria
114	Desulfomicrobium baculatum DSM 4028	525897	4871	275	74	24	5204	40	5244	92.9	5.2	1.4	0.5	99.2	0.8	43	0.819985	Desulfomicrobium	Desulfomicrobiaceae	Desulfovibrionales	Deltaproteobacteria	Proteobacteria		Bacteria
115	Desulfonatronospira thiodismutans ASO3-1	555779	4276	358	97	55	4719	67	4786	89.3	7.5	2	1.1	98.6	1.4	77	1.60886	Desulfonatronospira	Desulfohalobiaceae	Desulfovibrionales	Deltaproteobacteria	Proteobacteria		Bacteria
116	Desulfovibrio magneticus RS-1	573370	5733	307	94	63	6120	77	6197	92.5	5	1.5	1	98.8	1.2	93	1.50073	Desulfovibrio	Desulfovibrionaceae	Desulfovibrionales	Deltaproteobacteria	Proteobacteria		Bacteria
117	Desulfobulbus propionicus DSM 2032	577650	4490	286	63	27	4822	44	4866	92.3	5.9	1.3	0.6	99.1	0.9	47	0.965886	Desulfobulbus	Desulfobulbaceae	Desulfobacterales	Deltaproteobacteria	Proteobacteria		Bacteria
118	Desulfurivibrio alkaliphilus AHT 2	589865	3610	271	66	25	3924	48	3972	90.9	6.8	1.7	0.6	98.8	1.2	53	1.33434	Desulfurivibrio	Desulfobulbaceae	Desulfobacterales	Deltaproteobacteria	Proteobacteria		Bacteria
119	Desulfarculus baarsii DSM 2075	644282	4415	292	54	35	4746	50	4796	92.1	6.1	1.1	0.7	99	1	56	1.16764	Desulfarculus	Desulfarculaceae	Desulfarculales	Deltaproteobacteria	Proteobacteria		Bacteria
120	Desulfobacula toluolica Tol2	651182	5913	350	91	44	6346	52	6398	92.4	5.5	1.4	0.7	99.2	0.8	65	1.01594	Desulfobacula	Desulfobacteraceae	Desulfobacterales	Deltaproteobacteria	Proteobacteria		Bacteria
121	Bilophila sp. 4_1_30	693988	4289	339	74	27	4686	43	4729	90.7	7.2	1.6	0.6	99.1	0.9	46	0.972722	Bilophila	Desulfovibrionaceae	Desulfovibrionales	Deltaproteobacteria	Proteobacteria		Bacteria
122	Desulfurella acetivorans A63	694431	2331	183	35	17	2550	16	2566	90.8	7.1	1.4	0.7	99.4	0.6	21	0.818394	Desulfurella	Desulfurellaceae	Desulfurellales	Deltaproteobacteria	Proteobacteria		Bacteria
123	Desulfomonile tiedjei DSM 6799	706587	7161	343	70	28	7558	44	7602	94.2	4.5	0.9	0.4	99.4	0.6	49	0.644567	Desulfomonile	Syntrophaceae	Syntrophobacterales	Deltaproteobacteria	Proteobacteria		Bacteria
124	Hippea maritima DSM 10411	760142	2156	168	26	11	2345	16	2361	91.3	7.1	1.1	0.5	99.3	0.7	18	0.762389	Hippea	Desulfurellaceae	Desulfurellales	Deltaproteobacteria	Proteobacteria		Bacteria
125	Desulfobacter postgatei 2ac9	879212	4319	269	53	24	4618	47	4665	92.6	5.8	1.1	0.5	99	1	50	1.07181	Desulfobacter	Desulfobacteraceae	Desulfobacterales	Deltaproteobacteria	Proteobacteria		Bacteria
126	Desulfobacca acetoxidans DSM 11109	880072	3556	190	34	13	3776	17	3793	93.8	5	0.9	0.3	99.6	0.4	22	0.580016	Desulfobacca	Syntrophaceae	Syntrophobacterales	Deltaproteobacteria	Proteobacteria		Bacteria
127	Sandaracinus amylolyticus	927083	9709	539	155	135	10396	142	10538	92.1	5.1	1.5	1.3	98.7	1.3	160	1.51831	Sandaracinus	Sandaracinaceae	Myxococcales	Deltaproteobacteria	Proteobacteria		Bacteria
128	Desulfococcus multivorans DSM 2059	1121405	4832	311	54	26	5187	36	5223	92.5	6	1	0.5	99.3	0.7	38	0.727551	Desulfococcus	Desulfobacteraceae	Desulfobacterales	Deltaproteobacteria	Proteobacteria		Bacteria
129	Corallococcus coralloides DSM 2259	1144275	9939	600	155	93	10658	129	10787	92.1	5.6	1.4	0.9	98.8	1.2	142	1.3164	Corallococcus	Myxococcaceae	Myxococcales	Deltaproteobacteria	Proteobacteria		Bacteria
130	Dissulfuribacter thermophilus	1156395	2947	211	35	12	3191	14	3205	92	6.6	1.1	0.4	99.6	0.4	16	0.49922	Dissulfuribacter			Deltaproteobacteria	Proteobacteria		Bacteria
131	Desulfocapsa sulfexigens DSM 10523	1167006	4733	293	68	22	5079	37	5116	92.5	5.7	1.3	0.4	99.3	0.7	40	0.781861	Desulfocapsa	Desulfobulbaceae	Desulfobacterales	Deltaproteobacteria	Proteobacteria		Bacteria
132	Chondromyces apiculatus DSM 436	1192034	9426	607	182	166	10139	242	10381	90.8	5.8	1.8	1.6	97.7	2.3	258	2.48531	Chondromyces	Polyangiaceae	Myxococcales	Deltaproteobacteria	Proteobacteria		Bacteria
133	Lawsonia intracellularis N343	1234378	1720	109	30	7	1843	23	1866	92.2	5.8	1.6	0.4	98.8	1.2	24	1.28617	Lawsonia	Desulfovibrionaceae	Desulfovibrionales	Deltaproteobacteria	Proteobacteria		Bacteria
134	Cystobacter fuscus DSM 2262	1242864	11812	830	184	104	12779	151	12930	91.4	6.4	1.4	0.8	98.8	1.2	163	1.26063	Cystobacter	Archangiaceae	Myxococcales	Deltaproteobacteria	Proteobacteria		Bacteria
135	Desulfotignum phosphitoxidans DSM 13687	1286635	5815	353	67	20	6218	37	6255	93	5.6	1.1	0.3	99.4	0.6	38	0.607514	Desulfotignum	Desulfobacteraceae	Desulfobacterales	Deltaproteobacteria	Proteobacteria		Bacteria
136	Anaeromyxobacter sp. PSR-1	1300915	5076	392	85	42	5536	59	5595	90.7	7	1.5	0.8	98.9	1.1	65	1.16175	Anaeromyxobacter	Anaeromyxobacteraceae	Myxococcales	Deltaproteobacteria	Proteobacteria		Bacteria
137	Myxococcus fulvus 124B02	1334629	10214	684	161	88	11023	124	11147	91.6	6.1	1.4	0.8	98.9	1.1	134	1.20212	Myxococcus	Myxococcaceae	Myxococcales	Deltaproteobacteria	Proteobacteria		Bacteria
138	Desulfocarbo indianensis	1348163	4780	425	75	51	5262	69	5331	89.7	8	1.4	1	98.7	1.3	77	1.44438	Desulfocarbo	Desulfarculaceae	Desulfarculales	Deltaproteobacteria	Proteobacteria		Bacteria
139	Vulgatibacter incomptus	1391653	4400	358	80	44	4823	59	4882	90.1	7.3	1.6	0.9	98.8	1.2	69	1.41336	Vulgatibacter	Vulgatibacteraceae	Myxococcales	Deltaproteobacteria	Proteobacteria		Bacteria
140	Labilithrix luteola	1391654	10497	702	200	112	11349	162	11511	91.2	6.1	1.7	1	98.6	1.4	175	1.52028	Labilithrix	Labilitrichaceae	Myxococcales	Deltaproteobacteria	Proteobacteria		Bacteria
141	Dethiosulfatarculus sandiegensis	1429043	6231	449	100	51	6763	68	6831	91.2	6.6	1.5	0.7	99	1	80	1.17113	Dethiosulfatarculus	Desulfarculaceae	Desulfarculales	Deltaproteobacteria	Proteobacteria		Bacteria
142	Candidatus Magnetomorum sp. HK-1	1509431	14000	510	125	80	14614	101	14715	95.1	3.5	0.8	0.5	99.3	0.7	106	0.720353	Candidatus Magnetomorum	Desulfobacteraceae	Desulfobacterales	Deltaproteobacteria	Proteobacteria		Bacteria
143	Halodesulfovibrio spirochaetisodalis	1560234	3526	247	59	26	3820	38	3858	91.4	6.4	1.5	0.7	99	1	43	1.11457	Halodesulfovibrio	Desulfovibrionaceae	Desulfovibrionales	Deltaproteobacteria	Proteobacteria		Bacteria
144	Desulfoplanes formicivorans	1592317	3441	228	53	19	3718	23	3741	92	6.1	1.4	0.5	99.4	0.6	30	0.801925	Desulfoplanes	Desulfomicrobiaceae	Desulfovibrionales	Deltaproteobacteria	Proteobacteria		Bacteria
145	Candidatus Desulfofervidus auxilii	1621989	3071	201	23	14	3301	8	3309	92.8	6.1	0.7	0.4	99.8	0.2	16	0.48353	Candidatus Desulfofervidus	Candidatus Desulfofervidaceae		Deltaproteobacteria	Proteobacteria		Bacteria
146	Desulfuromonas sp. DDH964	1823759	4847	358	70	26	5270	31	5301	91.4	6.8	1.3	0.5	99.4	0.6	38	0.716846	Desulfuromonas	Desulfuromonadaceae	Desulfuromonadales	Deltaproteobacteria	Proteobacteria		Bacteria
147	Lysobacter enzymogenes	69	5806	426	100	46	6314	64	6378	91	6.7	1.6	0.7	99	1	72	1.12888	Lysobacter	Xanthomonadaceae	Xanthomonadales	Gammaproteobacteria	Proteobacteria		Bacteria
148	Fluoribacter bozemanae	447	3719	238	49	21	4003	24	4027	92.4	5.9	1.2	0.5	99.4	0.6	31	0.769804	Fluoribacter	Legionellaceae	Legionellales	Gammaproteobacteria	Proteobacteria		Bacteria
149	Legionella maceachernii	466	3572	214	48	20	3829	25	3854	92.7	5.6	1.2	0.5	99.4	0.6	29	0.752465	Tatlockia	Legionellaceae	Legionellales	Gammaproteobacteria	Proteobacteria		Bacteria
150	Moraxella lacunata	477	2592	185	46	23	2817	29	2846	91.1	6.5	1.6	0.8	99	1	34	1.19466	Moraxella	Moraxellaceae	Pseudomonadales	Gammaproteobacteria	Proteobacteria		Bacteria
151	Dickeya chrysanthemi	556	5317	513	99	47	5913	63	5976	89	8.6	1.7	0.8	98.9	1.1	75	1.25502	Dickeya	Pectobacteriaceae	Enterobacterales	Gammaproteobacteria	Proteobacteria		Bacteria
152	Raoultella planticola	575	6324	573	109	64	6993	77	7070	89.4	8.1	1.5	0.9	98.9	1.1	90	1.27298	Raoultella	Enterobacteriaceae	Enterobacterales	Gammaproteobacteria	Proteobacteria		Bacteria
153	Edwardsiella tarda	636	4508	465	82	45	5039	61	5100	88.4	9.1	1.6	0.9	98.8	1.2	65	1.27451	Edwardsiella	Hafniaceae	Enterobacterales	Gammaproteobacteria	Proteobacteria		Bacteria
154	Avibacterium paragallinarum	728	2710	264	42	19	3008	27	3035	89.3	8.7	1.4	0.6	99.1	0.9	30	0.988468	Avibacterium	Pasteurellaceae	Pasteurellales	Gammaproteobacteria	Proteobacteria		Bacteria
155	Piscirickettsia salmonis	1238	3384	257	68	36	3701	44	3745	90.4	6.9	1.8	1	98.8	1.2	47	1.25501	Piscirickettsia	Piscirickettsiaceae	Thiotrichales	Gammaproteobacteria	Proteobacteria		Bacteria
156	Hydrogenovibrio marinus	28885	2782	238	46	36	3062	40	3102	89.7	7.7	1.5	1.2	98.7	1.3	49	1.57963	Hydrogenovibrio	Piscirickettsiaceae	Thiotrichales	Gammaproteobacteria	Proteobacteria		Bacteria
157	Thioploca ingrica	40754	5287	289	60	48	5629	55	5684	93	5.1	1.1	0.8	99	1	62	1.09078	Thioploca	Thiotrichaceae	Thiotrichales	Gammaproteobacteria	Proteobacteria		Bacteria
158	Moritella sp. PE36	58051	5567	425	83	53	6071	57	6128	90.8	6.9	1.4	0.9	99.1	0.9	70	1.1423	Moritella	Moritellaceae	Alteromonadales	Gammaproteobacteria	Proteobacteria		Bacteria
159	Rickettsiella grylli	59196	1678	123	21	10	1813	19	1832	91.6	6.7	1.1	0.5	99	1	21	1.14629	Rickettsiella	Coxiellaceae	Legionellales	Gammaproteobacteria	Proteobacteria		Bacteria
160	Pluralibacter gergoviae	61647	6020	642	116	73	6753	98	6851	87.9	9.4	1.7	1.1	98.6	1.4	105	1.53262	Pluralibacter	Enterobacteriaceae	Enterobacterales	Gammaproteobacteria	Proteobacteria		Bacteria
161	Kluyvera intermedia	61648	6606	703	128	67	7419	85	7504	88	9.4	1.7	0.9	98.9	1.1	98	1.30597	Kluyvera	Enterobacteriaceae	Enterobacterales	Gammaproteobacteria	Proteobacteria		Bacteria
162	Muribacter muris	67855	2628	236	44	20	2898	30	2928	89.8	8.1	1.5	0.7	99	1	32	1.0929	Muribacter	Pasteurellaceae	Pasteurellales	Gammaproteobacteria	Proteobacteria		Bacteria
163	Pragia fontium	82985	4121	398	70	32	4571	50	4621	89.2	8.6	1.5	0.7	98.9	1.1	55	1.19022	Pragia	Budviciaceae	Enterobacterales	Gammaproteobacteria	Proteobacteria		Bacteria
164	Thalassomonas viridans	137584	6509	536	102	51	7123	75	7198	90.4	7.4	1.4	0.7	99	1	81	1.12531	Thalassomonas	Colwelliaceae	Alteromonadales	Gammaproteobacteria	Proteobacteria		Bacteria
165	Moellerella wisconsensis	158849	3640	340	65	33	4038	40	4078	89.3	8.3	1.6	0.8	99	1	47	1.15253	Moellerella	Morganellaceae	Enterobacterales	Gammaproteobacteria	Proteobacteria		Bacteria
166	Xylella fastidiosa 9a5c	160492	2723	205	40	23	2963	28	2991	91	6.9	1.3	0.8	99.1	0.9	32	1.06988	Xylella	Xanthomonadaceae	Xanthomonadales	Gammaproteobacteria	Proteobacteria		Bacteria
167	Colwellia psychrerythraea 34H	167879	5624	400	90	51	6084	81	6165	91.2	6.5	1.5	0.8	98.7	1.3	86	1.39497	Colwellia	Colwelliaceae	Alteromonadales	Gammaproteobacteria	Proteobacteria		Bacteria
168	Alkalilimnicola ehrlichii MLHE-1	187272	3751	287	80	48	4103	63	4166	90	6.9	1.9	1.2	98.5	1.5	71	1.70427	Alkalilimnicola	Ectothiorhodospiraceae	Chromatiales	Gammaproteobacteria	Proteobacteria		Bacteria
169	Terasakiispira papahanaumokuakeensis	197479	4317	368	83	38	4744	62	4806	89.8	7.7	1.7	0.8	98.7	1.3	68	1.4149	Terasakiispira		Oceanospirillales	Gammaproteobacteria	Proteobacteria		Bacteria
170	Saccharophagus degradans 2-40	203122	5053	377	87	40	5490	67	5557	90.9	6.8	1.6	0.7	98.8	1.2	74	1.33165	Saccharophagus	Cellvibrionaceae	Cellvibrionales	Gammaproteobacteria	Proteobacteria		Bacteria
171	Bermanella marisrubri	207949	3919	342	89	49	4337	62	4399	89.1	7.8	2	1.1	98.6	1.4	71	1.614	Bermanella	Oceanospirillaceae	Oceanospirillales	Gammaproteobacteria	Proteobacteria		Bacteria
172	Neptuniibacter caesariensis	207954	4540	389	100	41	5012	58	5070	89.5	7.7	2	0.8	98.9	1.1	65	1.28205	Neptuniibacter	Oceanospirillaceae	Oceanospirillales	Gammaproteobacteria	Proteobacteria		Bacteria
173	[Mannheimia] succiniciproducens MBEL55E	221988	2821	238	40	17	3090	26	3116	90.5	7.6	1.3	0.5	99.2	0.8	28	0.898588	Basfia	Pasteurellaceae	Pasteurellales	Gammaproteobacteria	Proteobacteria		Bacteria
174	Shewanella piezotolerans WP3	225849	5419	473	102	54	5973	75	6048	89.6	7.8	1.7	0.9	98.8	1.2	80	1.32275	Shewanella	Shewanellaceae	Alteromonadales	Gammaproteobacteria	Proteobacteria		Bacteria
175	Haemophilus somnus 2336	228400	2590	236	47	17	2861	29	2890	89.6	8.2	1.6	0.6	99	1	31	1.07266	Histophilus	Pasteurellaceae	Pasteurellales	Gammaproteobacteria	Proteobacteria		Bacteria
176	Methylococcus capsulatus str. Bath	243233	3523	317	69	20	3896	33	3929	89.7	8.1	1.8	0.5	99.2	0.8	34	0.86536	Methylococcus	Methylococcaceae	Methylococcales	Gammaproteobacteria	Proteobacteria		Bacteria
177	Dichelobacter nodosus VCS1703A	246195	1637	113	33	10	1774	19	1793	91.3	6.3	1.8	0.6	98.9	1.1	19	1.05968	Dichelobacter	Cardiobacteriaceae	Cardiobacteriales	Gammaproteobacteria	Proteobacteria		Bacteria
178	Alcanivorax dieselolei	285091	5155	457	98	47	5682	75	5757	89.5	7.9	1.7	0.8	98.7	1.3	81	1.40698	Alcanivorax	Alcanivoracaceae	Oceanospirillales	Gammaproteobacteria	Proteobacteria		Bacteria
179	Chromohalobacter salexigens DSM 3043	290398	4181	336	74	55	4571	75	4646	90	7.2	1.6	1.2	98.4	1.6	80	1.72191	Chromohalobacter	Halomonadaceae	Oceanospirillales	Gammaproteobacteria	Proteobacteria		Bacteria
180	Enterovibrio coralii	294935	4533	374	85	56	4974	74	5048	89.8	7.4	1.7	1.1	98.5	1.5	83	1.64422	Enterovibrio	Vibrionaceae	Vibrionales	Gammaproteobacteria	Proteobacteria		Bacteria
181	Marinomonas sp. MED121	314277	5567	444	92	37	6082	58	6140	90.7	7.2	1.5	0.6	99.1	0.9	65	1.05863	Marinomonas	Oceanospirillaceae	Oceanospirillales	Gammaproteobacteria	Proteobacteria		Bacteria
182	Nitrococcus mobilis Nb-231	314278	3666	323	62	26	4042	35	4077	89.9	7.9	1.5	0.6	99.1	0.9	43	1.0547	Nitrococcus	Ectothiorhodospiraceae	Chromatiales	Gammaproteobacteria	Proteobacteria		Bacteria
183	Photobacterium profundum 3TCK	314280	6428	545	100	60	7054	79	7133	90.1	7.6	1.4	0.8	98.9	1.1	89	1.24772	Photobacterium	Vibrionaceae	Vibrionales	Gammaproteobacteria	Proteobacteria		Bacteria
184	Reinekea blandensis MED297	314283	4936	382	114	43	5411	64	5475	90.2	7	2.1	0.8	98.8	1.2	74	1.3516	Reinekea	Saccharospirillaceae	Oceanospirillales	Gammaproteobacteria	Proteobacteria		Bacteria
185	Congregibacter litoralis KT71	314285	4573	412	103	40	5060	68	5128	89.2	8	2	0.8	98.7	1.3	71	1.38456	Congregibacter	Halieaceae	Cellvibrionales	Gammaproteobacteria	Proteobacteria		Bacteria
186	Azotobacter vinelandii DJ	322710	5854	509	122	54	6454	85	6539	89.5	7.8	1.9	0.8	98.7	1.3	95	1.45282	Azotobacter	Pseudomonadaceae	Pseudomonadales	Gammaproteobacteria	Proteobacteria		Bacteria
187	Arsukibacterium ikkense	336831	4521	337	73	31	4919	43	4962	91.1	6.8	1.5	0.6	99.1	0.9	47	0.947199	Arsukibacterium	Chromatiaceae	Chromatiales	Gammaproteobacteria	Proteobacteria		Bacteria
188	Hahella chejuensis KCTC 2396	349521	7574	512	120	52	8167	91	8258	91.7	6.2	1.5	0.6	98.9	1.1	95	1.1504	Hahella	Hahellaceae	Oceanospirillales	Gammaproteobacteria	Proteobacteria		Bacteria
189	Erwinia typographi	371042	5901	578	123	60	6579	83	6662	88.6	8.7	1.8	0.9	98.8	1.2	93	1.39598	Erwinia	Erwiniaceae	Enterobacterales	Gammaproteobacteria	Proteobacteria		Bacteria
190	Halotalea alkalilenta	376489	4625	379	71	30	5059	46	5105	90.6	7.4	1.4	0.6	99.1	0.9	49	0.959843	Halotalea	Halomonadaceae	Oceanospirillales	Gammaproteobacteria	Proteobacteria		Bacteria
191	Teredinibacter turnerae T7901	377629	5186	366	113	49	5640	74	5714	90.8	6.4	2	0.9	98.7	1.3	82	1.43507	Teredinibacter	Cellvibrionaceae	Cellvibrionales	Gammaproteobacteria	Proteobacteria		Bacteria
192	Thiohalorhabdus denitrificans	381306	2796	328	80	44	3193	55	3248	86.1	10.1	2.5	1.4	98.3	1.7	62	1.90887	Thiohalorhabdus			Gammaproteobacteria	Proteobacteria		Bacteria
193	Beggiatoa sp. SS	422288	515	69	12	6	596	6	602	85.5	11.5	2	1	99	1	6	0.996678	Beggiatoa	Thiotrichaceae	Thiotrichales	Gammaproteobacteria	Proteobacteria		Bacteria
194	Haemophilus influenzae HK1212	456482	557	168	22	31	752	26	778	71.6	21.6	2.8	4	96.7	3.3	32	4.11311	Haemophilus	Pasteurellaceae	Pasteurellales	Gammaproteobacteria	Proteobacteria		Bacteria
195	Steroidobacter denitrificans	465721	3787	310	76	27	4161	39	4200	90.2	7.4	1.8	0.6	99.1	0.9	46	1.09524	Steroidobacter	Sinobacteraceae	Nevskiales	Gammaproteobacteria	Proteobacteria		Bacteria
196	Proteus penneri ATCC 35198	471881	3435	521	84	44	4028	56	4084	84.1	12.8	2.1	1.1	98.6	1.4	63	1.54261	Proteus	Morganellaceae	Enterobacterales	Gammaproteobacteria	Proteobacteria		Bacteria
197	Nitrosococcus halophilus Nc 4	472759	4277	384	76	47	4713	71	4784	89.4	8	1.6	1	98.5	1.5	77	1.60953	Nitrosococcus	Chromatiaceae	Chromatiales	Gammaproteobacteria	Proteobacteria		Bacteria
198	Paraglaciecola arctica BSs20135	493475	6293	464	84	62	6819	84	6903	91.2	6.7	1.2	0.9	98.8	1.2	87	1.26032	Paraglaciecola	Alteromonadaceae	Alteromonadales	Gammaproteobacteria	Proteobacteria		Bacteria
199	Chelonobacter oris	505317	3026	262	49	24	3324	37	3361	90	7.8	1.5	0.7	98.9	1.1	40	1.19012	Chelonobacter	Pasteurellaceae	Pasteurellales	Gammaproteobacteria	Proteobacteria		Bacteria
200	Kangiella koreensis DSM 16069	523791	3167	272	70	33	3495	47	3542	89.4	7.7	2	0.9	98.7	1.3	50	1.41163	Kangiella	Kangiellaceae	Oceanospirillales	Gammaproteobacteria	Proteobacteria		Bacteria
201	Ferrimonas balearica DSM 9799	550540	4796	396	84	63	5268	71	5339	89.8	7.4	1.6	1.2	98.7	1.3	85	1.59206	Ferrimonas	Ferrimonadaceae	Alteromonadales	Gammaproteobacteria	Proteobacteria		Bacteria
202	Luminiphilus syltensis NOR5-1B	565045	3401	315	55	38	3763	46	3809	89.3	8.3	1.4	1	98.8	1.2	53	1.39144	Luminiphilus	Halieaceae	Cellvibrionales	Gammaproteobacteria	Proteobacteria		Bacteria
203	Cedecea davisae DSM 4568	566551	5442	574	116	72	6111	93	6204	87.7	9.3	1.9	1.2	98.5	1.5	104	1.67634	Cedecea	Enterobacteriaceae	Enterobacterales	Gammaproteobacteria	Proteobacteria		Bacteria
204	Endozoicomonas montiporae CL-33	570277	4793	377	101	54	5249	76	5325	90	7.1	1.9	1	98.6	1.4	87	1.6338	Endozoicomonas	Endozoicomonaceae	Oceanospirillales	Gammaproteobacteria	Proteobacteria		Bacteria
205	Allochromatium vinosum DSM 180	572477	4262	318	83	36	4642	57	4699	90.7	6.8	1.8	0.8	98.8	1.2	62	1.31943	Allochromatium	Chromatiaceae	Chromatiales	Gammaproteobacteria	Proteobacteria		Bacteria
206	Allofrancisella guangzhouensis	594679	1720	130	28	8	1873	13	1886	91.2	6.9	1.5	0.4	99.3	0.7	15	0.795334	Allofrancisella	Francisellaceae	Thiotrichales	Gammaproteobacteria	Proteobacteria		Bacteria
207	Tolumonas auensis DSM 9187	595494	4017	337	60	25	4404	35	4439	90.5	7.6	1.4	0.6	99.2	0.8	43	0.968687	Tolumonas	Aeromonadaceae	Aeromonadales	Gammaproteobacteria	Proteobacteria		Bacteria
208	Thiocapsa sp. KS1	610332	5153	388	85	41	5598	69	5667	90.9	6.8	1.5	0.7	98.8	1.2	74	1.30581	Thiocapsa	Chromatiaceae	Chromatiales	Gammaproteobacteria	Proteobacteria		Bacteria
209	Shimwellia blattae DSM 4481 = NBRC 105725	630626	4759	481	89	58	5318	69	5387	88.3	8.9	1.7	1.1	98.7	1.3	79	1.46649	Shimwellia	Enterobacteriaceae	Enterobacterales	Gammaproteobacteria	Proteobacteria		Bacteria
210	Thiorhodovibrio sp. 970	631362	5413	389	116	48	5871	95	5966	90.7	6.5	1.9	0.8	98.4	1.6	98	1.64264	Thiorhodovibrio	Chromatiaceae	Chromatiales	Gammaproteobacteria	Proteobacteria		Bacteria
211	Grimontia marina	646534	6076	509	103	53	6672	69	6741	90.1	7.6	1.5	0.8	99	1	78	1.1571	Grimontia	Vibrionaceae	Vibrionales	Gammaproteobacteria	Proteobacteria		Bacteria
212	Candidatus Hamiltonella defensa (Bemisia tabaci)	672795	1619	159	36	10	1806	18	1824	88.8	8.7	2	0.5	99	1	19	1.04167	Candidatus Hamiltonella	Enterobacteriaceae	Enterobacterales	Gammaproteobacteria	Proteobacteria		Bacteria
213	Methylobacter tundripaludum SV96	697282	5222	357	83	39	5651	50	5701	91.6	6.3	1.5	0.7	99.1	0.9	57	0.999825	Methylobacter	Methylococcaceae	Methylococcales	Gammaproteobacteria	Proteobacteria		Bacteria
214	Oleispira antarctica RB-8	698738	4630	333	94	57	5034	80	5114	90.5	6.5	1.8	1.1	98.4	1.6	89	1.74032	Oleispira	Oceanospirillaceae	Oceanospirillales	Gammaproteobacteria	Proteobacteria		Bacteria
215	Methylomonas koyamae	702114	5454	353	77	40	5865	59	5924	92.1	6	1.3	0.7	99	1	65	1.09723	Methylomonas	Methylococcaceae	Methylococcales	Gammaproteobacteria	Proteobacteria		Bacteria
216	Rahnella sp. Y9602	741091	6161	605	121	70	6866	91	6957	88.6	8.7	1.7	1	98.7	1.3	103	1.48052	Rahnella	Yersiniaceae	Enterobacterales	Gammaproteobacteria	Proteobacteria		Bacteria
217	Gallaecimonas xiamenensis 3-C-1	745411	4510	404	96	71	5005	76	5081	88.8	8	1.9	1.4	98.5	1.5	89	1.75162	Gallaecimonas			Gammaproteobacteria	Proteobacteria		Bacteria
218	Succinatimonas hippei YIT 12066	762983	2396	174	31	15	2597	19	2616	91.6	6.7	1.2	0.6	99.3	0.7	25	0.955657	Succinatimonas	Succinivibrionaceae	Aeromonadales	Gammaproteobacteria	Proteobacteria		Bacteria
219	Marichromatium purpuratum 984	765910	4222	329	85	30	4616	50	4666	90.5	7.1	1.8	0.6	98.9	1.1	54	1.15731	Marichromatium	Chromatiaceae	Chromatiales	Gammaproteobacteria	Proteobacteria		Bacteria
220	Thiocystis violascens DSM 198	765911	5331	470	82	46	5861	68	5929	89.9	7.9	1.4	0.8	98.9	1.1	75	1.26497	Thiocystis	Chromatiaceae	Chromatiales	Gammaproteobacteria	Proteobacteria		Bacteria
221	Thioflavicoccus mobilis 8321	765912	4378	329	73	37	4763	54	4817	90.9	6.8	1.5	0.8	98.9	1.1	61	1.26635	Thioflavicoccus	Chromatiaceae	Chromatiales	Gammaproteobacteria	Proteobacteria		Bacteria
222	Thiorhodococcus drewsii AZ1	765913	5937	477	127	59	6500	100	6600	90	7.2	1.9	0.9	98.5	1.5	105	1.59091	Thiorhodococcus	Chromatiaceae	Chromatiales	Gammaproteobacteria	Proteobacteria		Bacteria
223	Thiorhodospira sibirica ATCC 700588	765914	3651	246	74	32	3953	50	4003	91.2	6.1	1.8	0.8	98.8	1.2	57	1.42393	Thiorhodospira	Ectothiorhodospiraceae	Chromatiales	Gammaproteobacteria	Proteobacteria		Bacteria
224	Cardiobacterium valvarum F0432	797473	2505	236	45	24	2779	31	2810	89.1	8.4	1.6	0.9	98.9	1.1	38	1.35231	Cardiobacterium	Cardiobacteriaceae	Cardiobacteriales	Gammaproteobacteria	Proteobacteria		Bacteria
225	Thiothrix nivea DSM 5205	870187	4993	355	115	62	5446	79	5525	90.4	6.4	2.1	1.1	98.6	1.4	84	1.52036	Thiothrix	Thiotrichaceae	Thiotrichales	Gammaproteobacteria	Proteobacteria		Bacteria
226	Actinobacillus ureae ATCC 25976	887324	2547	243	44	18	2820	32	2852	89.3	8.5	1.5	0.6	98.9	1.1	34	1.19215	Actinobacillus	Pasteurellaceae	Pasteurellales	Gammaproteobacteria	Proteobacteria		Bacteria
227	Ewingella americana ATCC 33852	910964	5444	581	120	63	6120	88	6208	87.7	9.4	1.9	1	98.6	1.4	98	1.57861	Ewingella	Yersiniaceae	Enterobacterales	Gammaproteobacteria	Proteobacteria		Bacteria
228	Glaciecola sp. 4H-3-7+YE-5	983545	5634	404	92	48	6118	60	6178	91.2	6.5	1.5	0.8	99	1	71	1.14924	Glaciecola	Alteromonadaceae	Alteromonadales	Gammaproteobacteria	Proteobacteria		Bacteria
229	Francisella tularensis subsp. tularensis TI0902	1001534	1746	161	32	10	1935	14	1949	89.6	8.3	1.6	0.5	99.3	0.7	18	0.923551	Francisella	Francisellaceae	Thiotrichales	Gammaproteobacteria	Proteobacteria		Bacteria
230	Hafnia alvei ATCC 51873	1002364	5316	568	113	54	5967	84	6051	87.9	9.4	1.9	0.9	98.6	1.4	88	1.45431	Hafnia	Hafniaceae	Enterobacterales	Gammaproteobacteria	Proteobacteria		Bacteria
231	Yokenella regensburgei ATCC 43003	1002368	5408	582	115	60	6085	80	6165	87.7	9.4	1.9	1	98.7	1.3	89	1.44363	Yokenella	Enterobacteriaceae	Enterobacterales	Gammaproteobacteria	Proteobacteria		Bacteria
232	Candidatus Thiomargarita nelsonii	1003181	8888	745	126	53	9737	75	9812	90.6	7.6	1.3	0.5	99.2	0.8	84	0.856095	Thiomargarita	Thiotrichaceae	Thiotrichales	Gammaproteobacteria	Proteobacteria		Bacteria
233	Candidatus Regiella insecticola 5.15	1005043	1807	232	43	21	2084	19	2103	85.9	11	2	1	99.1	0.9	26	1.23633	Candidatus Regiella	Enterobacteriaceae	Enterobacterales	Gammaproteobacteria	Proteobacteria		Bacteria
234	Gallibacterium anatis UMN179	1005058	3045	282	60	31	3380	38	3418	89.1	8.3	1.8	0.9	98.9	1.1	44	1.2873	Gallibacterium	Pasteurellaceae	Pasteurellales	Gammaproteobacteria	Proteobacteria		Bacteria
235	Trabulsiella guamensis ATCC 49490	1005994	5518	598	124	75	6225	90	6315	87.4	9.5	2	1.2	98.6	1.4	102	1.6152	Trabulsiella	Enterobacteriaceae	Enterobacterales	Gammaproteobacteria	Proteobacteria		Bacteria
236	Leminorella grimontii ATCC 33999 = DSM 5078	1005999	4666	422	86	45	5153	66	5219	89.4	8.1	1.6	0.9	98.7	1.3	70	1.34125	Leminorella	Budviciaceae	Enterobacterales	Gammaproteobacteria	Proteobacteria		Bacteria
237	Methylophaga aminisulfidivorans MP	1026882	3920	342	73	41	4327	49	4376	89.6	7.8	1.7	0.9	98.9	1.1	56	1.27971	Methylophaga	Piscirickettsiaceae	Thiotrichales	Gammaproteobacteria	Proteobacteria		Bacteria
238	Pasteurella multocida subsp. multocida str. Anand1_cattle	1032867	536	223	28	16	790	13	803	66.7	27.8	3.5	2	98.4	1.6	17	2.11706	Pasteurella	Pasteurellaceae	Pasteurellales	Gammaproteobacteria	Proteobacteria		Bacteria
239	Aggregatibacter actinomycetemcomitans Y4	1035194	2455	250	31	22	2727	31	2758	89	9.1	1.1	0.8	98.9	1.1	33	1.19652	Aggregatibacter	Pasteurellaceae	Pasteurellales	Gammaproteobacteria	Proteobacteria		Bacteria
240	Enterobacter cloacae EcWSU1	1045856	5659	467	111	51	6223	65	6288	90	7.4	1.8	0.8	99	1	76	1.20865	Enterobacter	Enterobacteriaceae	Enterobacterales	Gammaproteobacteria	Proteobacteria		Bacteria
241	Aeromonas hydrophila SSU	1073377	5559	481	106	47	6125	68	6193	89.8	7.8	1.7	0.8	98.9	1.1	79	1.27563	Aeromonas	Aeromonadaceae	Aeromonadales	Gammaproteobacteria	Proteobacteria		Bacteria
242	Thiolapillus brandeum	1076588	3697	312	68	36	4065	48	4113	89.9	7.6	1.7	0.9	98.8	1.2	56	1.36154	Thiolapillus			Gammaproteobacteria	Proteobacteria		Bacteria
243	Methylomicrobium alcaliphilum 20Z	1091494	4821	369	66	34	5237	53	5290	91.1	7	1.2	0.6	99	1	58	1.09641	Methylomicrobium	Methylococcaceae	Methylococcales	Gammaproteobacteria	Proteobacteria		Bacteria
244	Pseudomonas syringae pv. actinidiae ICMP 18804	1104682	3477	646	119	55	4239	58	4297	80.9	15	2.8	1.3	98.7	1.3	77	1.79195	Pseudomonas	Pseudomonadaceae	Pseudomonadales	Gammaproteobacteria	Proteobacteria		Bacteria
245	Brenneria goodwinii	1109412	5576	549	111	49	6212	73	6285	88.7	8.7	1.8	0.8	98.8	1.2	82	1.30469	Brenneria	Pectobacteriaceae	Enterobacterales	Gammaproteobacteria	Proteobacteria		Bacteria
246	Atlantibacter hermannii NBRC 105704	1115512	5129	538	114	70	5770	81	5851	87.7	9.2	1.9	1.2	98.6	1.4	96	1.64075	Atlantibacter	Enterobacteriaceae	Enterobacterales	Gammaproteobacteria	Proteobacteria		Bacteria
247	Methyloglobulus morosus KoM1	1116472	4217	306	70	36	4574	55	4629	91.1	6.6	1.5	0.8	98.8	1.2	57	1.23137	Methyloglobulus	Methylococcaceae	Methylococcales	Gammaproteobacteria	Proteobacteria		Bacteria
248	Pseudoalteromonas piscicida JCM 20779	1117317	5555	405	86	72	6030	88	6118	90.8	6.6	1.4	1.2	98.6	1.4	100	1.63452	Pseudoalteromonas	Pseudoalteromonadaceae	Alteromonadales	Gammaproteobacteria	Proteobacteria		Bacteria
249	Simiduia agarivorans SA1 = DSM 21679	1117647	4747	331	75	39	5135	57	5192	91.4	6.4	1.4	0.8	98.9	1.1	63	1.21341	Simiduia	Cellvibrionaceae	Cellvibrionales	Gammaproteobacteria	Proteobacteria		Bacteria
250	Stenotrophomonas maltophilia SKK35	1118156	3481	282	58	37	3816	42	3858	90.2	7.3	1.5	1	98.9	1.1	47	1.21825	Stenotrophomonas	Xanthomonadaceae	Xanthomonadales	Gammaproteobacteria	Proteobacteria		Bacteria
251	Arenimonas oryziterrae DSM 21050 = YC6267	1121015	3520	290	62	28	3865	35	3900	90.3	7.4	1.6	0.7	99.1	0.9	39	1	Arenimonas	Xanthomonadaceae	Xanthomonadales	Gammaproteobacteria	Proteobacteria		Bacteria
252	Candidatus Thioglobus singularis PS1	1125411	2134	203	42	13	2370	22	2392	89.2	8.5	1.8	0.5	99.1	0.9	24	1.00334	Candidatus Thioglobus			Gammaproteobacteria	Proteobacteria		Bacteria
253	Aliiglaciecola lipolytica E3	1127673	5123	440	85	45	5630	63	5693	90	7.7	1.5	0.8	98.9	1.1	71	1.24715	Aliiglaciecola	Alteromonadaceae	Alteromonadales	Gammaproteobacteria	Proteobacteria		Bacteria
254	Alishewanella jeotgali KCTC 22429	1129374	4312	336	67	27	4708	34	4742	90.9	7.1	1.4	0.6	99.3	0.7	43	0.90679	Alishewanella	Alteromonadaceae	Alteromonadales	Gammaproteobacteria	Proteobacteria		Bacteria
255	Cellvibrio sp. BR	1134474	5051	413	91	38	5531	62	5593	90.3	7.4	1.6	0.7	98.9	1.1	63	1.12641	Cellvibrio	Cellvibrionaceae	Cellvibrionales	Gammaproteobacteria	Proteobacteria		Bacteria
256	Salmonella enterica subsp. enterica serovar Heidelberg str. SARA33	1137739	3709	472	119	55	4286	69	4355	85.2	10.8	2.7	1.3	98.4	1.6	81	1.85993	Salmonella	Enterobacteriaceae	Enterobacterales	Gammaproteobacteria	Proteobacteria		Bacteria
257	Rhodanobacter sp. 115	1162282	4061	396	86	46	4522	67	4589	88.5	8.6	1.9	1	98.5	1.5	75	1.63434	Rhodanobacter	Rhodanobacteraceae	Xanthomonadales	Gammaproteobacteria	Proteobacteria		Bacteria
258	Klebsiella pneumoniae subsp. pneumoniae DSM 30104	1162296	3899	340	65	27	4294	37	4331	90	7.9	1.5	0.6	99.1	0.9	41	0.946664	Klebsiella	Enterobacteriaceae	Enterobacterales	Gammaproteobacteria	Proteobacteria		Bacteria
259	Hydrocarboniphaga effusa AP103	1172194	5554	439	115	38	6077	69	6146	90.4	7.1	1.9	0.6	98.9	1.1	76	1.23658	Hydrocarboniphaga	Sinobacteraceae	Nevskiales	Gammaproteobacteria	Proteobacteria		Bacteria
260	Kosakonia radicincitans DSM 16656	1177180	6537	745	155	78	7414	101	7515	87	9.9	2.1	1	98.7	1.3	117	1.55689	Kosakonia	Enterobacteriaceae	Enterobacterales	Gammaproteobacteria	Proteobacteria		Bacteria
261	Xanthomonas campestris pv. musacearum NCPPB 2251	1184256	2973	324	68	32	3351	46	3397	87.5	9.5	2	0.9	98.6	1.4	50	1.47189	Xanthomonas	Xanthomonadaceae	Xanthomonadales	Gammaproteobacteria	Proteobacteria		Bacteria
262	Gilliamella apicola	1196095	3226	296	40	17	3551	28	3579	90.1	8.3	1.1	0.5	99.2	0.8	32	0.894104	Gilliamella	Orbaceae	Orbales	Gammaproteobacteria	Proteobacteria		Bacteria
263	Cycloclasticus zancles 78-ME	1198232	3186	307	72	26	3549	42	3591	88.7	8.5	2	0.7	98.8	1.2	46	1.28098	Cycloclasticus	Piscirickettsiaceae	Thiotrichales	Gammaproteobacteria	Proteobacteria		Bacteria
264	Halomonas titanicae BH1	1204738	3776	221	49	34	4018	62	4080	92.5	5.4	1.2	0.8	98.5	1.5	65	1.59314	Halomonas	Halomonadaceae	Oceanospirillales	Gammaproteobacteria	Proteobacteria		Bacteria
265	Cronobacter sakazakii 696	1208664	3847	577	112	74	4529	81	4610	83.4	12.5	2.4	1.6	98.2	1.8	94	2.03905	Cronobacter	Enterobacteriaceae	Enterobacterales	Gammaproteobacteria	Proteobacteria		Bacteria
266	Acinetobacter pittii ANC 4052	1217689	4263	286	47	35	4584	47	4631	92.1	6.2	1	0.8	99	1	52	1.12287	Acinetobacter	Moraxellaceae	Pseudomonadales	Gammaproteobacteria	Proteobacteria		Bacteria
267	Mangrovibacter sp. MFB070	1224318	5836	542	108	64	6465	85	6550	89.1	8.3	1.6	1	98.7	1.3	95	1.45038	Mangrovibacter	Enterobacteriaceae	Enterobacterales	Gammaproteobacteria	Proteobacteria		Bacteria
268	Vibrio parahaemolyticus V-223/04	1238219	5094	1065	173	60	6309	83	6392	79.7	16.7	2.7	0.9	98.7	1.3	89	1.39237	Vibrio	Vibrionaceae	Vibrionales	Gammaproteobacteria	Proteobacteria		Bacteria
269	Sodalis praecaptivus	1239307	5376	469	92	58	5925	70	5995	89.7	7.8	1.5	1	98.8	1.2	80	1.33445	Sodalis	Pectobacteriaceae	Enterobacterales	Gammaproteobacteria	Proteobacteria		Bacteria
270	Serratia marcescens FGI94	1249634	5572	506	94	61	6152	81	6233	89.4	8.1	1.5	1	98.7	1.3	92	1.47601	Serratia	Yersiniaceae	Enterobacterales	Gammaproteobacteria	Proteobacteria		Bacteria
271	Thioalkalivibrio nitratireducens DSM 14787	1255043	4041	356	71	30	4456	42	4498	89.8	7.9	1.6	0.7	99.1	0.9	44	0.978213	Thioalkalivibrio	Ectothiorhodospiraceae	Chromatiales	Gammaproteobacteria	Proteobacteria		Bacteria
272	Wohlfahrtiimonas chitiniclastica SH04	1261130	2479	185	53	13	2711	19	2730	90.8	6.8	1.9	0.5	99.3	0.7	23	0.842491	Wohlfahrtiimonas			Gammaproteobacteria	Proteobacteria		Bacteria
273	Bibersteinia trehalosi USDA-ARS-USMARC-189	1263831	2874	285	49	30	3202	36	3238	88.8	8.8	1.5	0.9	98.9	1.1	40	1.23533	Bibersteinia	Pasteurellaceae	Pasteurellales	Gammaproteobacteria	Proteobacteria		Bacteria
274	Pseudohaliea rubra DSM 19751	1265313	3545	292	64	29	3883	47	3930	90.2	7.4	1.6	0.7	98.8	1.2	50	1.27226	Pseudohaliea	Halieaceae	Cellvibrionales	Gammaproteobacteria	Proteobacteria		Bacteria
275	Frischella perrara	1267021	2917	247	39	17	3195	25	3220	90.6	7.7	1.2	0.5	99.2	0.8	28	0.869565	Frischella	Orbaceae	Orbales	Gammaproteobacteria	Proteobacteria		Bacteria
276	Pectobacterium carotovorum subsp. carotovorum UGC32	1267544	5222	491	101	56	5789	81	5870	89	8.4	1.7	1	98.6	1.4	92	1.56729	Pectobacterium	Pectobacteriaceae	Enterobacterales	Gammaproteobacteria	Proteobacteria		Bacteria
277	Psychrobacter sp. JCM 18903	1298610	3098	313	68	27	3458	48	3506	88.4	8.9	1.9	0.8	98.6	1.4	54	1.54022	Psychrobacter	Moraxellaceae	Pseudomonadales	Gammaproteobacteria	Proteobacteria		Bacteria
278	Alteromonas mediterranea 615	1300253	3974	393	81	37	4425	60	4485	88.6	8.8	1.8	0.8	98.7	1.3	62	1.38239	Alteromonas	Alteromonadaceae	Alteromonadales	Gammaproteobacteria	Proteobacteria		Bacteria
279	Dokdonella koreensis DS-123	1300342	5125	328	63	30	5507	39	5546	92.4	5.9	1.1	0.5	99.3	0.7	44	0.793365	Dokdonella	Rhodanobacteraceae	Xanthomonadales	Gammaproteobacteria	Proteobacteria		Bacteria
280	Salinisphaera hydrothermalis C41B8	1304275	4498	410	105	71	4990	94	5084	88.5	8.1	2.1	1.4	98.2	1.8	104	2.04563	Salinisphaera	Salinisphaeraceae	Salinisphaerales	Gammaproteobacteria	Proteobacteria		Bacteria
281	Plesiomonas shigelloides 302-73	1315976	4071	418	85	47	4558	63	4621	88.1	9	1.8	1	98.6	1.4	68	1.47154	Plesiomonas		Enterobacterales	Gammaproteobacteria	Proteobacteria		Bacteria
282	Catenovulum agarivorans DS-2	1328313	4908	342	79	38	5308	59	5367	91.4	6.4	1.5	0.7	98.9	1.1	66	1.22974	Catenovulum	Alteromonadaceae	Alteromonadales	Gammaproteobacteria	Proteobacteria		Bacteria
283	Mannheimia haemolytica MhSwine2000	1329903	2959	290	65	22	3300	36	3336	88.7	8.7	1.9	0.7	98.9	1.1	39	1.16906	Mannheimia	Pasteurellaceae	Pasteurellales	Gammaproteobacteria	Proteobacteria		Bacteria
284	Agarivorans albus MKT 106	1331007	5026	468	106	49	5580	69	5649	89	8.3	1.9	0.9	98.8	1.2	80	1.41618	Agarivorans	Alteromonadaceae	Alteromonadales	Gammaproteobacteria	Proteobacteria		Bacteria
285	Escherichia coli O104:H21 str. CFSAN002237	1335304	4294	500	108	70	4886	86	4972	86.4	10.1	2.2	1.4	98.3	1.7	97	1.95093	Escherichia	Enterobacteriaceae	Enterobacterales	Gammaproteobacteria	Proteobacteria		Bacteria
286	Buttiauxella gaviniae ATCC 51604	1354253	5507	580	130	66	6204	79	6283	87.6	9.2	2.1	1.1	98.7	1.3	96	1.52793	Buttiauxella	Enterobacteriaceae	Enterobacterales	Gammaproteobacteria	Proteobacteria		Bacteria
287	Cosenzaea myxofaciens ATCC 19692	1354337	3918	404	72	36	4380	50	4430	88.4	9.1	1.6	0.8	98.9	1.1	53	1.19639	Cosenzaea	Morganellaceae	Enterobacterales	Gammaproteobacteria	Proteobacteria		Bacteria
288	Halorhodospira halochloris str. A	1354791	3405	398	75	32	3862	48	3910	87.1	10.2	1.9	0.8	98.8	1.2	54	1.38107	Halorhodospira	Ectothiorhodospiraceae	Chromatiales	Gammaproteobacteria	Proteobacteria		Bacteria
289	Dyella jiangningensis	1379159	5740	422	97	68	6244	83	6327	90.7	6.7	1.5	1.1	98.7	1.3	95	1.5015	Dyella	Rhodanobacteraceae	Xanthomonadales	Gammaproteobacteria	Proteobacteria		Bacteria
290	Legionella pneumophila str. Leg01/53	1383065	2618	189	39	15	2840	21	2861	91.5	6.6	1.4	0.5	99.3	0.7	23	0.803915	Legionella	Legionellaceae	Legionellales	Gammaproteobacteria	Proteobacteria		Bacteria
291	Photorhabdus temperata J3	1389415	5265	508	91	45	5852	57	5909	89.1	8.6	1.5	0.8	99	1	64	1.08309	Photorhabdus	Morganellaceae	Enterobacterales	Gammaproteobacteria	Proteobacteria		Bacteria
292	Xenorhabdus bovienii str. kraussei Becker Underwood	1398204	4560	421	84	32	5051	46	5097	89.5	8.3	1.6	0.6	99.1	0.9	50	0.980969	Xenorhabdus	Morganellaceae	Enterobacterales	Gammaproteobacteria	Proteobacteria		Bacteria
293	Citrobacter freundii UCI 32	1400137	5781	570	133	65	6457	92	6549	88.3	8.7	2	1	98.6	1.4	100	1.52695	Citrobacter	Enterobacteriaceae	Enterobacterales	Gammaproteobacteria	Proteobacteria		Bacteria
294	Morganella morganii IS15	1411647	4319	500	91	39	4897	52	4949	87.3	10.1	1.8	0.8	98.9	1.1	59	1.19216	Morganella	Morganellaceae	Enterobacterales	Gammaproteobacteria	Proteobacteria		Bacteria
295	Marinobacter similis	1420916	2753	270	70	42	3088	47	3135	87.8	8.6	2.2	1.3	98.5	1.5	53	1.69059	Marinobacter	Alteromonadaceae	Alteromonadales	Gammaproteobacteria	Proteobacteria		Bacteria
296	Luteibacter rhizovicinus DSM 16549	1440763	4082	331	77	59	4473	76	4549	89.7	7.3	1.7	1.3	98.3	1.7	81	1.78061	Luteibacter	Rhodanobacteraceae	Xanthomonadales	Gammaproteobacteria	Proteobacteria		Bacteria
297	Ectothiorhodospira sp. BSL-9	1442136	3574	384	85	39	4025	57	4082	87.6	9.4	2.1	1	98.6	1.4	60	1.46987	Ectothiorhodospira	Ectothiorhodospiraceae	Chromatiales	Gammaproteobacteria	Proteobacteria		Bacteria
298	Gynuella sunshinyii YC6258	1445510	6751	398	99	66	7231	83	7314	92.3	5.4	1.4	0.9	98.9	1.1	95	1.29888	Gynuella	Saccharospirillaceae	Oceanospirillales	Gammaproteobacteria	Proteobacteria		Bacteria
299	Yersinia pestis EV NIIEG	1455696	3385	384	77	47	3830	63	3893	87	9.9	2	1.2	98.4	1.6	72	1.84947	Yersinia	Yersiniaceae	Enterobacterales	Gammaproteobacteria	Proteobacteria		Bacteria
300	Zhongshania aliphaticivorans	1470434	4479	371	76	51	4907	70	4977	90	7.5	1.5	1	98.6	1.4	75	1.50693	Zhongshania	Spongiibacteraceae	Cellvibrionales	Gammaproteobacteria	Proteobacteria		Bacteria
301	Pseudohongiella acticola	1524254	3880	325	78	31	4261	53	4314	89.9	7.5	1.8	0.7	98.8	1.2	57	1.32128	Pseudohongiella			Gammaproteobacteria	Proteobacteria		Bacteria
302	Lacimicrobium alkaliphilum	1526571	4773	422	73	54	5253	69	5322	89.7	7.9	1.4	1	98.7	1.3	74	1.39045	Lacimicrobium	Alteromonadaceae	Alteromonadales	Gammaproteobacteria	Proteobacteria		Bacteria
303	Thalassotalea sp. ND16A	1535422	4920	332	83	56	5319	72	5391	91.3	6.2	1.5	1	98.7	1.3	78	1.44686	Thalassotalea	Colwelliaceae	Alteromonadales	Gammaproteobacteria	Proteobacteria		Bacteria
304	Oleiagrimonas soli	1543381	3282	263	59	34	3586	52	3638	90.2	7.2	1.6	0.9	98.6	1.4	55	1.51182	Oleiagrimonas	Rhodanobacteraceae	Xanthomonadales	Gammaproteobacteria	Proteobacteria		Bacteria
305	Sedimenticola thiotaurini	1543721	4440	373	76	34	4862	61	4923	90.2	7.6	1.5	0.7	98.8	1.2	64	1.30002	Sedimenticola			Gammaproteobacteria	Proteobacteria		Bacteria
306	Nitrincola sp. A-D6	1545442	2675	273	60	33	3004	37	3041	88	9	2	1.1	98.8	1.2	41	1.34824	Nitrincola	Oceanospirillaceae	Oceanospirillales	Gammaproteobacteria	Proteobacteria		Bacteria
307	Luteimonas sp. FCS-9	1547516	3938	313	74	28	4316	37	4353	90.5	7.2	1.7	0.6	99.2	0.8	42	0.964852	Luteimonas	Xanthomonadaceae	Xanthomonadales	Gammaproteobacteria	Proteobacteria		Bacteria
308	Woeseia oceani	1548547	4463	340	69	31	4863	40	4903	91	6.9	1.4	0.6	99.2	0.8	46	0.938201	Woeseia	Woeseiaceae	Chromatiales	Gammaproteobacteria	Proteobacteria		Bacteria
309	Wenzhouxiangella marina	1579979	4007	295	69	34	4355	50	4405	91	6.7	1.6	0.8	98.9	1.1	54	1.22588	Wenzhouxiangella	Wenzhouxiangellaceae	Chromatiales	Gammaproteobacteria	Proteobacteria		Bacteria
310	Achromatium sp. WMS1	1604834	816	88	15	7	921	5	926	88.1	9.5	1.6	0.8	99.5	0.5	9	0.971922	Achromatium	Thiotrichaceae	Thiotrichales	Gammaproteobacteria	Proteobacteria		Bacteria
311	Spongiibacter sp. IMCC21906	1620392	3751	365	72	81	4177	92	4269	87.9	8.6	1.7	1.9	97.8	2.2	104	2.43617	Spongiibacter	Spongiibacteraceae	Cellvibrionales	Gammaproteobacteria	Proteobacteria		Bacteria
312	Leclercia sp. LK8	1628210	5842	587	119	79	6525	102	6627	88.2	8.9	1.8	1.2	98.5	1.5	113	1.70515	Leclercia	Enterobacteriaceae	Enterobacterales	Gammaproteobacteria	Proteobacteria		Bacteria
313	Ventosimonas gracilis	1680762	2930	260	61	23	3236	38	3274	89.5	7.9	1.9	0.7	98.8	1.2	44	1.34392	Ventosimonas	Ventosimonadaceae	Pseudomonadales	Gammaproteobacteria	Proteobacteria		Bacteria
314	Cobetia sp. UCD-24C	1716176	3759	403	84	53	4213	86	4299	87.4	9.4	2	1.2	98	2	90	2.09351	Cobetia	Halomonadaceae	Oceanospirillales	Gammaproteobacteria	Proteobacteria		Bacteria
315	Frateuria sp. Soil773	1736407	4652	345	73	44	5060	54	5114	91	6.7	1.4	0.9	98.9	1.1	64	1.25147	Frateuria	Rhodanobacteraceae	Xanthomonadales	Gammaproteobacteria	Proteobacteria		Bacteria
316	Pseudoxanthomonas sp. Root630	1736574	4617	385	85	46	5081	52	5133	89.9	7.5	1.7	0.9	99	1	61	1.18839	Pseudoxanthomonas	Xanthomonadaceae	Xanthomonadales	Gammaproteobacteria	Proteobacteria		Bacteria
317	Candidatus Tenderia electrophaga	1748243	4314	347	88	43	4736	56	4792	90	7.2	1.8	0.9	98.8	1.2	63	1.31469	Candidatus Tenderia	Chromatiaceae	Chromatiales	Gammaproteobacteria	Proteobacteria		Bacteria
318	Idiomarina sp. H105	1766622	6923	678	168	111	7732	148	7880	87.9	8.6	2.1	1.4	98.1	1.9	166	2.1066	Idiomarina	Idiomarinaceae	Alteromonadales	Gammaproteobacteria	Proteobacteria		Bacteria
319	Thiomicrospira sp. XS5	1775636	2923	247	61	32	3222	41	3263	89.6	7.6	1.9	1	98.7	1.3	47	1.44039	Thiomicrospira	Piscirickettsiaceae	Thiotrichales	Gammaproteobacteria	Proteobacteria		Bacteria
320	Candidatus Thiodiazotropha endoloripes	1818881	5013	411	116	57	5514	83	5597	89.6	7.3	2.1	1	98.5	1.5	89	1.59014	Candidatus Thiodiazotropha			Gammaproteobacteria	Proteobacteria		Bacteria
321	Halioglobus sp. HI00S01	1822214	4491	413	76	35	4966	49	5015	89.6	8.2	1.5	0.7	99	1	58	1.15653	Halioglobus	Halieaceae	Cellvibrionales	Gammaproteobacteria	Proteobacteria		Bacteria
322	Oleiphilus sp. HI0009	1822219	4974	623	148	50	5710	85	5795	85.8	10.8	2.6	0.9	98.5	1.5	97	1.67386	Oleiphilus	Oleiphilaceae	Oceanospirillales	Gammaproteobacteria	Proteobacteria		Bacteria
323	Thalassolituus sp. HI0120	1822263	4745	516	124	72	5372	85	5457	87	9.5	2.3	1.3	98.4	1.6	98	1.79586	Thalassolituus	Oceanospirillaceae	Oceanospirillales	Gammaproteobacteria	Proteobacteria		Bacteria
324	Rheinheimera sp. SA_1	1827365	5504	374	58	33	5923	46	5969	92.2	6.3	1	0.6	99.2	0.8	50	0.837661	Rheinheimera	Chromatiaceae	Chromatiales	Gammaproteobacteria	Proteobacteria		Bacteria
325	Halothiobacillus sp. LS2	1860122	3242	268	56	20	3551	35	3586	90.4	7.5	1.6	0.6	99	1	38	1.05968	Halothiobacillus	Halothiobacillaceae	Chromatiales	Gammaproteobacteria	Proteobacteria		Bacteria
326	Salinivibrio sp. DV	1892894	4109	391	81	45	4561	65	4626	88.8	8.5	1.8	1	98.6	1.4	70	1.51319	Salinivibrio	Vibrionaceae	Vibrionales	Gammaproteobacteria	Proteobacteria		Bacteria
327	Shigella sp. FC1967	1898041	3134	358	66	26	3547	37	3584	87.4	10	1.8	0.7	99	1	41	1.14397	Shigella	Enterobacteriaceae	Enterobacterales	Gammaproteobacteria	Proteobacteria		Bacteria
328	Marinobacterium sp.	1902815	5582	419	72	33	6050	56	6106	91.4	6.9	1.2	0.5	99.1	0.9	57	0.933508	Marinobacterium	Oceanospirillaceae	Oceanospirillales	Gammaproteobacteria	Proteobacteria		Bacteria
329	Microbulbifer sp.	1908541	4015	316	84	53	4395	73	4468	89.9	7.1	1.9	1.2	98.4	1.6	77	1.72337	Microbulbifer	Microbulbiferaceae	Cellvibrionales	Gammaproteobacteria	Proteobacteria		Bacteria
330	Spiribacter sp.	1930901	2306	233	53	26	2589	29	2618	88.1	8.9	2	1	98.9	1.1	33	1.2605	Spiribacter	Ectothiorhodospiraceae	Chromatiales	Gammaproteobacteria	Proteobacteria		Bacteria
331	Chromobacterium violaceum	536	4836	396	93	50	5312	63	5375	90	7.4	1.7	0.9	98.8	1.2	75	1.39535	Chromobacterium	Chromobacteriaceae	Neisseriales	Betaproteobacteria	Proteobacteria		Bacteria
332	Thiobacillus denitrificans	36861	3552	336	73	29	3949	41	3990	89	8.4	1.8	0.7	99	1	44	1.10276	Thiobacillus	Thiobacillaceae	Nitrosomonadales	Betaproteobacteria	Proteobacteria		Bacteria
333	Nitrosomonas communis	44574	3454	307	51	37	3808	41	3849	89.7	8	1.3	1	98.9	1.1	46	1.19512	Nitrosomonas	Nitrosomonadaceae	Nitrosomonadales	Betaproteobacteria	Proteobacteria		Bacteria
334	Methylobacillus sp.	56818	3693	291	62	26	4034	38	4072	90.7	7.1	1.5	0.6	99.1	0.9	42	1.03143	Methylobacillus	Methylophilaceae	Nitrosomonadales	Betaproteobacteria	Proteobacteria		Bacteria
335	Nitrosospira sp. NpAV	58133	3133	298	60	29	3472	48	3520	89	8.5	1.7	0.8	98.6	1.4	49	1.39205	Nitrosospira	Nitrosomonadaceae	Nitrosomonadales	Betaproteobacteria	Proteobacteria		Bacteria
336	Aromatoleum aromaticum EbN1	76114	5124	354	83	31	5542	50	5592	91.6	6.3	1.5	0.6	99.1	0.9	55	0.983548	Aromatoleum	Rhodocyclaceae	Rhodocyclales	Betaproteobacteria	Proteobacteria		Bacteria
337	Roseateles depolymerans	76731	5744	444	128	64	6271	109	6380	90	7	2	1	98.3	1.7	120	1.88088	Roseateles		Burkholderiales	Betaproteobacteria	Proteobacteria		Bacteria
338	Bordetella petrii	94624	6037	527	112	41	6659	58	6717	89.9	7.8	1.7	0.6	99.1	0.9	65	0.967694	Bordetella	Alcaligenaceae	Burkholderiales	Betaproteobacteria	Proteobacteria		Bacteria
339	Dechloromonas aromatica RCB	159087	5442	363	97	50	5884	68	5952	91.4	6.1	1.6	0.8	98.9	1.1	76	1.27688	Dechloromonas	Azonexaceae	Rhodocyclales	Betaproteobacteria	Proteobacteria		Bacteria
340	Herminiimonas arsenicoxydans	204773	3813	314	74	40	4189	52	4241	89.9	7.4	1.7	0.9	98.8	1.2	57	1.34402	Herminiimonas	Oxalobacteraceae	Burkholderiales	Betaproteobacteria	Proteobacteria		Bacteria
341	Kerstersia gyiorum	206506	4155	285	63	21	4487	37	4524	91.8	6.3	1.4	0.5	99.2	0.8	39	0.862069	Kerstersia	Alcaligenaceae	Burkholderiales	Betaproteobacteria	Proteobacteria		Bacteria
342	Variovorax sp. WDL1	207745	7534	654	115	69	8279	93	8372	90	7.8	1.4	0.8	98.9	1.1	103	1.23029	Variovorax	Comamonadaceae	Burkholderiales	Betaproteobacteria	Proteobacteria		Bacteria
343	Collimonas pratensis	279113	5853	503	95	81	6420	112	6532	89.6	7.7	1.5	1.2	98.3	1.7	118	1.80649	Collimonas	Oxalobacteraceae	Burkholderiales	Betaproteobacteria	Proteobacteria		Bacteria
344	Aquitalea magnusonii	332411	5096	379	74	39	5534	54	5588	91.2	6.8	1.3	0.7	99	1	61	1.09162	Aquitalea	Chromobacteriaceae	Neisseriales	Betaproteobacteria	Proteobacteria		Bacteria
345	Rhodoferax ferrireducens T118	338969	5607	355	74	39	6023	52	6075	92.3	5.8	1.2	0.6	99.1	0.9	58	0.954733	Rhodoferax	Comamonadaceae	Burkholderiales	Betaproteobacteria	Proteobacteria		Bacteria
346	Polaromonas naphthalenivorans CJ2	365044	5545	450	95	45	6067	68	6135	90.4	7.3	1.5	0.7	98.9	1.1	74	1.20619	Polaromonas	Comamonadaceae	Burkholderiales	Betaproteobacteria	Proteobacteria		Bacteria
347	Gulbenkiania indica	375574	3516	265	66	30	3833	44	3877	90.7	6.8	1.7	0.8	98.9	1.1	50	1.28966	Gulbenkiania	Chromobacteriaceae	Neisseriales	Betaproteobacteria	Proteobacteria		Bacteria
348	Limnobacter sp. MED105	391597	3754	299	60	42	4101	54	4155	90.3	7.2	1.4	1	98.7	1.3	59	1.41998	Limnobacter	Burkholderiaceae	Burkholderiales	Betaproteobacteria	Proteobacteria		Bacteria
349	Verminephrobacter eiseniae EF01-2	391735	5933	411	86	23	6401	52	6453	91.9	6.4	1.3	0.4	99.2	0.8	55	0.852317	Verminephrobacter	Comamonadaceae	Burkholderiales	Betaproteobacteria	Proteobacteria		Bacteria
350	Gallionella capsiferriformans ES-2	395494	3778	284	58	33	4110	43	4153	91	6.8	1.4	0.8	99	1	47	1.13171	Gallionella	Gallionellaceae	Nitrosomonadales	Betaproteobacteria	Proteobacteria		Bacteria
351	Pseudacidovorax intermedius	433924	5645	470	72	52	6168	71	6239	90.5	7.5	1.2	0.8	98.9	1.1	79	1.26623	Pseudacidovorax	Comamonadaceae	Burkholderiales	Betaproteobacteria	Proteobacteria		Bacteria
352	Candidatus Accumulibacter phosphatis clade IIA str. UW-1	522306	5860	382	96	35	6321	52	6373	92	6	1.5	0.5	99.2	0.8	58	0.910089	Candidatus Accumulibacter			Betaproteobacteria	Proteobacteria		Bacteria
353	Eikenella corrodens ATCC 23834	546274	2209	220	48	11	2464	24	2488	88.8	8.8	1.9	0.4	99	1	27	1.08521	Eikenella	Neisseriaceae	Neisseriales	Betaproteobacteria	Proteobacteria		Bacteria
354	Neisseria sicca ATCC 29256	547045	2790	262	67	30	3116	33	3149	88.6	8.3	2.1	1	99	1	40	1.27024	Neisseria	Neisseriaceae	Neisseriales	Betaproteobacteria	Proteobacteria		Bacteria
355	Thiomonas sp. CB2	554131	4112	309	64	38	4466	57	4523	90.9	6.8	1.4	0.8	98.7	1.3	65	1.4371	Thiomonas		Burkholderiales	Betaproteobacteria	Proteobacteria		Bacteria
356	Oxalobacter formigenes HOxBLS	556268	2811	201	47	20	3052	27	3079	91.3	6.5	1.5	0.6	99.1	0.9	32	1.0393	Oxalobacter	Oxalobacteraceae	Burkholderiales	Betaproteobacteria	Proteobacteria		Bacteria
357	Laribacter hongkongensis HLHK9	557598	3509	288	75	22	3860	34	3894	90.1	7.4	1.9	0.6	99.1	0.9	36	0.924499	Laribacter	Chromobacteriaceae	Neisseriales	Betaproteobacteria	Proteobacteria		Bacteria
358	Comamonas testosteroni S44	563045	5781	517	93	45	6363	73	6436	89.8	8	1.4	0.7	98.9	1.1	78	1.21193	Comamonas	Comamonadaceae	Burkholderiales	Betaproteobacteria	Proteobacteria		Bacteria
359	Sideroxydans lithotrophicus ES-1	580332	3683	284	76	39	4029	53	4082	90.2	7	1.9	1	98.7	1.3	61	1.49437	Sideroxydans	Gallionellaceae	Nitrosomonadales	Betaproteobacteria	Proteobacteria		Bacteria
360	Methylovorus glucosetrophus SIP3-4	582744	3657	284	72	43	3999	57	4056	90.2	7	1.8	1.1	98.6	1.4	65	1.60256	Methylovorus	Methylophilaceae	Nitrosomonadales	Betaproteobacteria	Proteobacteria		Bacteria
361	Kingella oralis ATCC 51147	629741	2413	212	44	23	2667	25	2692	89.6	7.9	1.6	0.9	99.1	0.9	34	1.263	Kingella	Neisseriaceae	Neisseriales	Betaproteobacteria	Proteobacteria		Bacteria
362	Dechlorosoma suillum PS	640081	4539	323	94	42	4944	54	4998	90.8	6.5	1.9	0.8	98.9	1.1	60	1.20048	Azospira	Rhodocyclaceae	Rhodocyclales	Betaproteobacteria	Proteobacteria		Bacteria
363	Simonsiella muelleri ATCC 29453	641147	2397	197	42	21	2633	24	2657	90.2	7.4	1.6	0.8	99.1	0.9	30	1.12909	Simonsiella	Neisseriaceae	Neisseriales	Betaproteobacteria	Proteobacteria		Bacteria
364	Methylotenera versatilis 301	666681	3650	249	65	38	3961	41	4002	91.2	6.2	1.6	0.9	99	1	52	1.29935	Methylotenera	Methylophilaceae	Nitrosomonadales	Betaproteobacteria	Proteobacteria		Bacteria
365	Diaphorobacter sp. J5-51	680496	3893	313	71	41	4255	63	4318	90.2	7.2	1.6	0.9	98.5	1.5	70	1.62112	Diaphorobacter	Comamonadaceae	Burkholderiales	Betaproteobacteria	Proteobacteria		Bacteria
366	Azoarcus sp. KH32C	748247	6963	471	83	55	7498	74	7572	92	6.2	1.1	0.7	99	1	83	1.09614	Azoarcus	Zoogloeaceae	Rhodocyclales	Betaproteobacteria	Proteobacteria		Bacteria
367	Parasutterella excrementihominis YIT 11859	762966	2978	226	44	33	3247	34	3281	90.8	6.9	1.3	1	99	1	42	1.2801	Parasutterella	Sutterellaceae	Burkholderiales	Betaproteobacteria	Proteobacteria		Bacteria
368	Amantichitinum ursilacus	857265	5399	362	73	51	5810	75	5885	91.7	6.2	1.2	0.9	98.7	1.3	80	1.35939	Amantichitinum	Neisseriaceae	Neisseriales	Betaproteobacteria	Proteobacteria		Bacteria
369	Lautropia mirabilis ATCC 51599	887898	3033	260	91	32	3336	80	3416	88.8	7.6	2.7	0.9	97.7	2.3	86	2.51756	Lautropia	Burkholderiaceae	Burkholderiales	Betaproteobacteria	Proteobacteria		Bacteria
370	Candidatus Symbiobacter mobilis CR	946483	3360	229	60	28	3634	43	3677	91.4	6.2	1.6	0.8	98.8	1.2	50	1.3598	Candidatus Symbiobacter	Comamonadaceae	Burkholderiales	Betaproteobacteria	Proteobacteria		Bacteria
371	Rubrivivax gelatinosus IL144	983917	5917	413	101	51	6417	65	6482	91.3	6.4	1.6	0.8	99	1	79	1.21876	Rubrivivax		Burkholderiales	Betaproteobacteria	Proteobacteria		Bacteria
372	Methyloversatilis universalis FAM5	1000565	4858	400	83	40	5330	51	5381	90.3	7.4	1.5	0.7	99.1	0.9	58	1.07787	Methyloversatilis	Sterolibacteriaceae	Nitrosomonadales	Betaproteobacteria	Proteobacteria		Bacteria
373	Pusillimonas sp. T7-7	1007105	4393	371	96	42	4840	62	4902	89.6	7.6	2	0.9	98.7	1.3	70	1.42799	Pusillimonas	Alcaligenaceae	Burkholderiales	Betaproteobacteria	Proteobacteria		Bacteria
374	Morococcus cerebrosus	1056807	2569	235	57	24	2854	31	2885	89	8.1	2	0.8	98.9	1.1	38	1.31716	Morococcus	Neisseriaceae	Neisseriales	Betaproteobacteria	Proteobacteria		Bacteria
375	Candidatus Paraburkholderia schumannianae	1069530	1694	163	31	16	1880	24	1904	89	8.6	1.6	0.8	98.7	1.3	26	1.36555	Paraburkholderia	Burkholderiaceae	Burkholderiales	Betaproteobacteria	Proteobacteria		Bacteria
376	Candidatus Glomeribacter gigasporarum BEG34	1070319	1560	135	39	22	1729	27	1756	88.8	7.7	2.2	1.3	98.5	1.5	31	1.76538	Candidatus Glomeribacter	Burkholderiaceae	Burkholderiales	Betaproteobacteria	Proteobacteria		Bacteria
377	Basilea psittacipulmonis DSM 24701	1072685	1953	146	32	12	2126	17	2143	91.1	6.8	1.5	0.6	99.2	0.8	17	0.79328	Basilea	Alcaligenaceae	Burkholderiales	Betaproteobacteria	Proteobacteria		Bacteria
378	Candidatus Burkholderia crenata	1074049	1792	154	42	16	1982	22	2004	89.4	7.7	2.1	0.8	98.9	1.1	26	1.29741	Burkholderia	Burkholderiaceae	Burkholderiales	Betaproteobacteria	Proteobacteria		Bacteria
379	Taylorella asinigenitalis 14/45	1091495	1837	168	38	28	2036	35	2071	88.7	8.1	1.8	1.4	98.3	1.7	39	1.88315	Taylorella	Alcaligenaceae	Burkholderiales	Betaproteobacteria	Proteobacteria		Bacteria
380	Tepidimonas fonticaldi	1101373	3277	227	56	27	3547	40	3587	91.4	6.3	1.6	0.8	98.9	1.1	43	1.19877	Tepidimonas		Burkholderiales	Betaproteobacteria	Proteobacteria		Bacteria
381	Herbaspirillum sp. CF444	1144319	6250	417	101	42	6742	68	6810	91.8	6.1	1.5	0.6	99	1	75	1.10132	Herbaspirillum	Oxalobacteraceae	Burkholderiales	Betaproteobacteria	Proteobacteria		Bacteria
382	Achromobacter piechaudii HLE	1156919	7646	598	127	58	8337	92	8429	90.7	7.1	1.5	0.7	98.9	1.1	98	1.16265	Achromobacter	Alcaligenaceae	Burkholderiales	Betaproteobacteria	Proteobacteria		Bacteria
383	Ferriphaselus amnicola	1188319	3290	268	70	30	3613	45	3658	89.9	7.3	1.9	0.8	98.8	1.2	51	1.3942	Ferriphaselus	Gallionellaceae	Nitrosomonadales	Betaproteobacteria	Proteobacteria		Bacteria
384	Sulfuritalea hydrogenivorans sk43H	1223802	4768	335	84	33	5165	55	5220	91.3	6.4	1.6	0.6	98.9	1.1	61	1.16858	Sulfuritalea	Sterolibacteriaceae	Nitrosomonadales	Betaproteobacteria	Proteobacteria		Bacteria
385	Thauera phenylacetica B4P	1234382	5325	502	111	31	5920	49	5969	89.2	8.4	1.9	0.5	99.2	0.8	56	0.938181	Thauera	Zoogloeaceae	Rhodocyclales	Betaproteobacteria	Proteobacteria		Bacteria
386	Sphaerotilus natans subsp. natans DSM 6575	1286631	4882	379	80	40	5323	58	5381	90.7	7	1.5	0.7	98.9	1.1	64	1.18937	Sphaerotilus		Burkholderiales	Betaproteobacteria	Proteobacteria		Bacteria
387	Limnohabitans planktonicus II-D5	1293045	4639	335	86	32	5044	48	5092	91.1	6.6	1.7	0.6	99.1	0.9	52	1.02121	Limnohabitans	Comamonadaceae	Burkholderiales	Betaproteobacteria	Proteobacteria		Bacteria
388	Ralstonia pickettii DTP0602	1366050	8819	563	112	67	9465	96	9561	92.2	5.9	1.2	0.7	99	1	104	1.08775	Ralstonia	Burkholderiaceae	Burkholderiales	Betaproteobacteria	Proteobacteria		Bacteria
389	Alcaligenes sp. EGD-AK7	1386079	4676	397	81	40	5140	54	5194	90	7.6	1.6	0.8	99	1	63	1.21294	Alcaligenes	Alcaligenaceae	Burkholderiales	Betaproteobacteria	Proteobacteria		Bacteria
390	Pseudogulbenkiania ferrooxidans EGD-HP2	1388764	5090	475	91	59	5640	75	5715	89.1	8.3	1.6	1	98.7	1.3	85	1.48731	Pseudogulbenkiania	Chromobacteriaceae	Neisseriales	Betaproteobacteria	Proteobacteria		Bacteria
391	Oligella urethralis DNF00040	1401065	2643	207	39	21	2878	32	2910	90.8	7.1	1.3	0.7	98.9	1.1	32	1.09966	Oligella	Alcaligenaceae	Burkholderiales	Betaproteobacteria	Proteobacteria		Bacteria
392	Pelistega indica	1414851	2275	186	32	19	2484	28	2512	90.6	7.4	1.3	0.8	98.9	1.1	29	1.15446	Pelistega	Alcaligenaceae	Burkholderiales	Betaproteobacteria	Proteobacteria		Bacteria
393	Advenella kashmirensis W13003	1424334	5455	411	81	33	5916	64	5980	91.2	6.9	1.4	0.6	98.9	1.1	67	1.1204	Advenella	Alcaligenaceae	Burkholderiales	Betaproteobacteria	Proteobacteria		Bacteria
394	Methylibium sp. T29	1430884	4229	488	95	28	4791	49	4840	87.4	10.1	2	0.6	99	1	51	1.05372	Methylibium		Burkholderiales	Betaproteobacteria	Proteobacteria		Bacteria
395	Hydrogenophaga sp. T4	1437444	2416	409	70	38	2892	41	2933	82.4	13.9	2.4	1.3	98.6	1.4	51	1.73883	Hydrogenophaga	Comamonadaceae	Burkholderiales	Betaproteobacteria	Proteobacteria		Bacteria
396	Castellaniella defragrans 65Phen	1437824	4335	343	79	35	4731	61	4792	90.5	7.2	1.6	0.7	98.7	1.3	62	1.29382	Castellaniella	Alcaligenaceae	Burkholderiales	Betaproteobacteria	Proteobacteria		Bacteria
397	Snodgrassella alvi SCGC AB-598-O02	1443103	1476	149	21	14	1644	16	1660	88.9	9	1.3	0.8	99	1	20	1.20482	Snodgrassella	Neisseriaceae	Neisseriales	Betaproteobacteria	Proteobacteria		Bacteria
398	Crenobacter luteus	1452487	3430	259	58	20	3738	29	3767	91.1	6.9	1.5	0.5	99.2	0.8	32	0.849482	Crenobacter	Neisseriaceae	Neisseriales	Betaproteobacteria	Proteobacteria		Bacteria
399	Hylemonella gracilis str. Niagara R	1458275	4204	346	73	39	4600	62	4662	90.2	7.4	1.6	0.8	98.7	1.3	68	1.4586	Hylemonella	Comamonadaceae	Burkholderiales	Betaproteobacteria	Proteobacteria		Bacteria
400	Vogesella sp. EB	1526735	3972	318	75	30	4350	45	4395	90.4	7.2	1.7	0.7	99	1	47	1.0694	Vogesella	Chromobacteriaceae	Neisseriales	Betaproteobacteria	Proteobacteria		Bacteria
401	Delftia sp. 670	1537702	4186	344	78	42	4594	56	4650	90	7.4	1.7	0.9	98.8	1.2	64	1.37634	Delftia	Comamonadaceae	Burkholderiales	Betaproteobacteria	Proteobacteria		Bacteria
402	Aquabacterium sp. NJ1	1538295	4380	364	78	33	4798	57	4855	90.2	7.5	1.6	0.7	98.8	1.2	63	1.29763	Aquabacterium		Burkholderiales	Betaproteobacteria	Proteobacteria		Bacteria
403	Ideonella sakaiensis	1547922	6284	538	119	49	6891	99	6990	89.9	7.7	1.7	0.7	98.6	1.4	103	1.47353	Ideonella		Burkholderiales	Betaproteobacteria	Proteobacteria		Bacteria
404	Sutterella sp. KLE1602	1574262	2636	190	38	20	2856	28	2884	91.4	6.6	1.3	0.7	99	1	30	1.04022	Sutterella	Sutterellaceae	Burkholderiales	Betaproteobacteria	Proteobacteria		Bacteria
405	Candidatus Methylopumilus turicensis	1581680	2198	163	44	15	2397	23	2420	90.8	6.7	1.8	0.6	99	1	25	1.03306	Candidatus Methylopumilus	Methylophilaceae	Nitrosomonadales	Betaproteobacteria	Proteobacteria		Bacteria
406	Pandoraea sp. ISTKB	1586708	6411	479	86	51	6948	79	7027	91.2	6.8	1.2	0.7	98.9	1.1	84	1.19539	Pandoraea	Burkholderiaceae	Burkholderiales	Betaproteobacteria	Proteobacteria		Bacteria
407	Alicycliphilus sp. B1	1603291	7474	724	157	58	8326	87	8413	88.8	8.6	1.9	0.7	99	1	99	1.17675	Alicycliphilus	Comamonadaceae	Burkholderiales	Betaproteobacteria	Proteobacteria		Bacteria
408	Lampropedia cohaerens	1610491	3314	245	40	30	3595	34	3629	91.3	6.8	1.1	0.8	99.1	0.9	41	1.12979	Lampropedia	Comamonadaceae	Burkholderiales	Betaproteobacteria	Proteobacteria		Bacteria
409	Sulfuricella sp. T08	1632857	4106	306	75	36	4477	46	4523	90.8	6.8	1.7	0.8	99	1	53	1.17179	Sulfuricella	Gallionellaceae	Nitrosomonadales	Betaproteobacteria	Proteobacteria		Bacteria
410	Ottowia sp. oral taxon 894	1658672	2433	254	69	30	2733	53	2786	87.3	9.1	2.5	1.1	98.1	1.9	63	2.26131	Ottowia	Comamonadaceae	Burkholderiales	Betaproteobacteria	Proteobacteria		Bacteria
411	Methylophilus sp. TWE2	1662285	3513	265	61	23	3835	27	3862	91	6.9	1.6	0.6	99.3	0.7	36	0.93216	Methylophilus	Methylophilaceae	Nitrosomonadales	Betaproteobacteria	Proteobacteria		Bacteria
412	Janthinobacterium sp. CG23_2	1706231	8477	616	131	67	9188	103	9291	91.2	6.6	1.4	0.7	98.9	1.1	110	1.18394	Janthinobacterium	Oxalobacteraceae	Burkholderiales	Betaproteobacteria	Proteobacteria		Bacteria
413	Curvibacter sp. PAE-UM	1714344	4143	329	66	38	4531	45	4576	90.5	7.2	1.4	0.8	99	1	52	1.13636	Curvibacter	Comamonadaceae	Burkholderiales	Betaproteobacteria	Proteobacteria		Bacteria
414	Xylophilus sp. Leaf220	1735686	4596	381	60	48	5024	61	5085	90.4	7.5	1.2	0.9	98.8	1.2	71	1.39626	Xylophilus		Burkholderiales	Betaproteobacteria	Proteobacteria		Bacteria
415	Pseudorhodoferax sp. Leaf265	1736315	8445	549	103	58	9071	84	9155	92.2	6	1.1	0.6	99.1	0.9	95	1.03768	Pseudorhodoferax	Comamonadaceae	Burkholderiales	Betaproteobacteria	Proteobacteria		Bacteria
416	Ramlibacter sp. Leaf400	1736365	5247	385	70	45	5691	56	5747	91.3	6.7	1.2	0.8	99	1	66	1.14843	Ramlibacter	Comamonadaceae	Burkholderiales	Betaproteobacteria	Proteobacteria		Bacteria
417	Pelomonas sp. Root1217	1736430	7180	489	96	40	7736	69	7805	92	6.3	1.2	0.5	99.1	0.9	76	0.973735	Pelomonas	Comamonadaceae	Burkholderiales	Betaproteobacteria	Proteobacteria		Bacteria
418	Rhizobacter sp. Root1221	1736433	7199	502	106	60	7788	79	7867	91.5	6.4	1.3	0.8	99	1	87	1.10589	Rhizobacter		Burkholderiales	Betaproteobacteria	Proteobacteria		Bacteria
419	Noviherbaspirillum sp. Root189	1736487	6452	468	108	61	7004	85	7089	91	6.6	1.5	0.9	98.8	1.2	97	1.36832	Noviherbaspirillum	Oxalobacteraceae	Burkholderiales	Betaproteobacteria	Proteobacteria		Bacteria
420	Massilia sp. Root351	1736522	7819	570	130	63	8481	101	8582	91.1	6.6	1.5	0.7	98.8	1.2	111	1.2934	Massilia	Oxalobacteraceae	Burkholderiales	Betaproteobacteria	Proteobacteria		Bacteria
421	Polynucleobacter wuianus	1743168	2667	204	46	14	2903	28	2931	91	7	1.6	0.5	99	1	31	1.05766	Polynucleobacter	Burkholderiaceae	Burkholderiales	Betaproteobacteria	Proteobacteria		Bacteria
422	Paucibacter sp. KCTC 42545	1768242	5427	405	115	43	5909	81	5990	90.6	6.8	1.9	0.7	98.6	1.4	86	1.43573	Paucibacter		Burkholderiales	Betaproteobacteria	Proteobacteria		Bacteria
423	Cupriavidus sp. UYMMa02A	1774745	3573	364	69	32	3993	45	4038	88.5	9	1.7	0.8	98.9	1.1	49	1.21347	Cupriavidus	Burkholderiaceae	Burkholderiales	Betaproteobacteria	Proteobacteria		Bacteria
424	Duganella sp. HH101	1781066	8139	553	123	72	8789	98	8887	91.6	6.2	1.4	0.8	98.9	1.1	111	1.24902	Duganella	Oxalobacteraceae	Burkholderiales	Betaproteobacteria	Proteobacteria		Bacteria
425	Ferrovum sp. Z-31	1789004	2831	226	38	18	3085	28	3113	90.9	7.3	1.2	0.6	99.1	0.9	28	0.899454	Ferrovum	Ferrovaceae	Ferrovales	Betaproteobacteria	Proteobacteria		Bacteria
426	Orrella dioscoreae	1851544	5339	417	97	32	5825	60	5885	90.7	7.1	1.6	0.5	99	1	63	1.07052	Orrella	Alcaligenaceae	Burkholderiales	Betaproteobacteria	Proteobacteria		Bacteria
427	Blastochloris viridis	1079	3790	321	74	49	4174	60	4234	89.5	7.6	1.7	1.2	98.6	1.4	65	1.53519	Blastochloris	Hyphomicrobiaceae	Rhizobiales	Alphaproteobacteria	Proteobacteria		Bacteria
428	Magnetovibrio blakemorei	28181	4026	303	77	47	4386	67	4453	90.4	6.8	1.7	1.1	98.5	1.5	71	1.59443	Magnetovibrio	Rhodospirillaceae	Rhodospirillales	Alphaproteobacteria	Proteobacteria		Bacteria
429	Sphingopyxis macrogoltabida	33050	5924	402	88	44	6402	56	6458	91.7	6.2	1.4	0.7	99.1	0.9	61	0.944565	Sphingopyxis	Sphingomonadaceae	Sphingomonadales	Alphaproteobacteria	Proteobacteria		Bacteria
430	Paracoccus versutus	34007	5497	422	76	39	5987	47	6034	91.1	7	1.3	0.6	99.2	0.8	54	0.894929	Paracoccus	Rhodobacteraceae	Rhodobacterales	Alphaproteobacteria	Proteobacteria		Bacteria
431	Thalassobius gelatinovorus	53501	4397	342	77	66	4807	75	4882	90.1	7	1.6	1.4	98.5	1.5	83	1.70012	Thalassobius	Rhodobacteraceae	Rhodobacterales	Alphaproteobacteria	Proteobacteria		Bacteria
432	Aquamicrobium defluvii	69279	4965	372	87	38	5409	53	5462	90.9	6.8	1.6	0.7	99	1	58	1.06188	Aquamicrobium	Phyllobacteriaceae	Rhizobiales	Alphaproteobacteria	Proteobacteria		Bacteria
433	Mesorhizobium plurifarium	69974	8008	529	115	57	8634	75	8709	92	6.1	1.3	0.7	99.1	0.9	87	0.998967	Mesorhizobium	Phyllobacteriaceae	Rhizobiales	Alphaproteobacteria	Proteobacteria		Bacteria
434	Xanthobacter autotrophicus Py2	78245	5850	380	80	40	6289	61	6350	92.1	6	1.3	0.6	99	1	66	1.03937	Xanthobacter	Xanthobacteraceae	Rhizobiales	Alphaproteobacteria	Proteobacteria		Bacteria
435	Aminobacter aminovorans	83263	7507	500	108	42	8094	63	8157	92	6.1	1.3	0.5	99.2	0.8	70	0.858159	Aminobacter	Phyllobacteriaceae	Rhizobiales	Alphaproteobacteria	Proteobacteria		Bacteria
436	Bartonella tribocorum	85701	2272	162	38	47	2459	60	2519	90.2	6.4	1.5	1.9	97.6	2.4	62	2.46129	Bartonella	Bartonellaceae	Rhizobiales	Alphaproteobacteria	Proteobacteria		Bacteria
437	Candidatus Jidaibacter acanthamoeba	86105	2764	139	39	25	2942	25	2967	93.2	4.7	1.3	0.8	99.2	0.8	32	1.07853	Candidatus Jidaibacter	Candidatus Midichloriaceae	Rickettsiales	Alphaproteobacteria	Proteobacteria		Bacteria
438	Candidatus Paracaedibacter acanthamoebae	91604	1797	134	35	14	1963	17	1980	90.8	6.8	1.8	0.7	99.1	0.9	21	1.06061	Candidatus Paracaedibacter	Candidatus Paracaedibacteraceae	Holosporales	Alphaproteobacteria	Proteobacteria		Bacteria
439	Sphingomonas sp. Ant20	104605	2844	259	54	33	3150	40	3190	89.2	8.1	1.7	1	98.7	1.3	45	1.41066	Sphingomonas	Sphingomonadaceae	Sphingomonadales	Alphaproteobacteria	Proteobacteria		Bacteria
440	Pannonibacter phragmitetus	121719	5746	460	93	45	6269	75	6344	90.6	7.3	1.5	0.7	98.8	1.2	78	1.22951	Pannonibacter	Rhodobacteraceae	Rhodobacterales	Alphaproteobacteria	Proteobacteria		Bacteria
441	Aliiroseovarius crassostreae	154981	3822	332	68	36	4213	45	4258	89.8	7.8	1.6	0.8	98.9	1.1	52	1.22123	Aliiroseovarius	Rhodobacteraceae	Rhodobacterales	Alphaproteobacteria	Proteobacteria		Bacteria
442	Magnetococcus marinus MC-1	156889	5051	325	70	57	5435	68	5503	91.8	5.9	1.3	1	98.8	1.2	75	1.36289	Magnetococcus	Magnetococcaceae	Magnetococcales	Alphaproteobacteria	Proteobacteria		Bacteria
443	Novosphingobium resinovorum	158500	6371	416	97	41	6868	57	6925	92	6	1.4	0.6	99.2	0.8	66	0.953069	Novosphingobium	Sphingomonadaceae	Sphingomonadales	Alphaproteobacteria	Proteobacteria		Bacteria
444	Methylocystis sp. SC2	187303	3839	317	58	43	4209	48	4257	90.2	7.4	1.4	1	98.9	1.1	54	1.2685	Methylocystis	Methylocystaceae	Rhizobiales	Alphaproteobacteria	Proteobacteria		Bacteria
445	Zymomonas mobilis subsp. mobilis ZM4 = ATCC 31821	264203	2245	147	45	22	2427	32	2459	91.3	6	1.8	0.9	98.7	1.3	37	1.50468	Zymomonas	Sphingomonadaceae	Sphingomonadales	Alphaproteobacteria	Proteobacteria		Bacteria
446	Chelativorans sp. BNC1	266779	5292	366	83	43	5724	60	5784	91.5	6.3	1.4	0.7	99	1	72	1.24481	Chelativorans	Phyllobacteriaceae	Rhizobiales	Alphaproteobacteria	Proteobacteria		Bacteria
447	Thalassobacter stenotrophicus	266809	3544	285	68	33	3883	47	3930	90.2	7.3	1.7	0.8	98.8	1.2	51	1.29771	Thalassobacter	Rhodobacteraceae	Rhodobacterales	Alphaproteobacteria	Proteobacteria		Bacteria
448	Nereida ignava	282199	3256	270	59	30	3579	36	3615	90.1	7.5	1.6	0.8	99	1	42	1.16183	Nereida	Rhodobacteraceae	Rhodobacterales	Alphaproteobacteria	Proteobacteria		Bacteria
449	Aurantimonas manganoxydans SI85-9A1	287752	4480	321	62	29	4838	54	4892	91.6	6.6	1.3	0.6	98.9	1.1	58	1.18561	Aurantimonas	Aurantimonadaceae	Rhizobiales	Alphaproteobacteria	Proteobacteria		Bacteria
450	Fulvimarina pelagi HTCC2506	314231	3881	367	82	50	4306	74	4380	88.6	8.4	1.9	1.1	98.3	1.7	83	1.89498	Fulvimarina	Aurantimonadaceae	Rhizobiales	Alphaproteobacteria	Proteobacteria		Bacteria
451	Oceanicola granulosus HTCC2516	314256	4402	364	75	75	4825	91	4916	89.5	7.4	1.5	1.5	98.1	1.9	101	2.05452	Oceanicola	Rhodobacteraceae	Rhodobacterales	Alphaproteobacteria	Proteobacteria		Bacteria
452	Parvularcula bermudensis HTCC2503	314260	3024	271	62	36	3344	49	3393	89.1	8	1.8	1.1	98.6	1.4	56	1.65046	Parvularcula	Parvularculaceae	Parvularculales	Alphaproteobacteria	Proteobacteria		Bacteria
453	Roseobacter sp. MED193	314262	4962	394	98	59	5441	72	5513	90	7.1	1.8	1.1	98.7	1.3	81	1.46925	Roseobacter	Rhodobacteraceae	Rhodobacterales	Alphaproteobacteria	Proteobacteria		Bacteria
454	Pelagibaca bermudensis HTCC2601	314265	5650	496	92	80	6230	88	6318	89.4	7.9	1.5	1.3	98.6	1.4	99	1.56695	Pelagibaca	Rhodobacteraceae	Rhodobacterales	Alphaproteobacteria	Proteobacteria		Bacteria
455	Maritimibacter alkaliphilus HTCC2654	314271	4754	440	69	43	5251	55	5306	89.6	8.3	1.3	0.8	99	1	64	1.20618	Maritimibacter	Rhodobacteraceae	Rhodobacterales	Alphaproteobacteria	Proteobacteria		Bacteria
456	Nitrobacter hamburgensis X14	323097	4524	326	111	57	4940	78	5018	90.2	6.5	2.2	1.1	98.4	1.6	87	1.73376	Nitrobacter	Bradyrhizobiaceae	Rhizobiales	Alphaproteobacteria	Proteobacteria		Bacteria
457	Caulobacter sp. K31	366602	6300	415	99	40	6798	56	6854	91.9	6.1	1.4	0.6	99.2	0.8	59	0.860811	Caulobacter	Caulobacteraceae	Caulobacterales	Alphaproteobacteria	Proteobacteria		Bacteria
458	Haematobacter missouriensis	366616	4072	313	65	28	4440	38	4478	90.9	7	1.5	0.6	99.2	0.8	42	0.937919	Haematobacter	Rhodobacteraceae	Rhodobacterales	Alphaproteobacteria	Proteobacteria		Bacteria
459	Sagittula stellata E-37	388399	5469	465	95	57	6009	77	6086	89.9	7.6	1.6	0.9	98.7	1.3	81	1.33092	Sagittula	Rhodobacteraceae	Rhodobacterales	Alphaproteobacteria	Proteobacteria		Bacteria
460	Octadecabacter arcticus 238	391616	5607	463	160	53	6218	65	6283	89.2	7.4	2.5	0.8	99	1	70	1.11412	Octadecabacter	Rhodobacteraceae	Rhodobacterales	Alphaproteobacteria	Proteobacteria		Bacteria
461	Maricaulis maris MCS10	394221	3619	286	72	30	3964	43	4007	90.3	7.1	1.8	0.7	98.9	1.1	48	1.1979	Maricaulis	Hyphomonadaceae	Rhodobacterales	Alphaproteobacteria	Proteobacteria		Bacteria
462	Beijerinckia indica subsp. indica ATCC 9039	395963	4429	275	70	40	4769	45	4814	92	5.7	1.5	0.8	99.1	0.9	54	1.12173	Beijerinckia	Beijerinckiaceae	Rhizobiales	Alphaproteobacteria	Proteobacteria		Bacteria
463	Methylocella silvestris BL2	395965	4334	294	75	31	4692	42	4734	91.6	6.2	1.6	0.7	99.1	0.9	47	0.992818	Methylocella	Beijerinckiaceae	Rhizobiales	Alphaproteobacteria	Proteobacteria		Bacteria
464	Dinoroseobacter shibae DFL 12 = DSM 16493	398580	4937	376	81	41	5381	54	5435	90.8	6.9	1.5	0.8	99	1	59	1.08556	Dinoroseobacter	Rhodobacteraceae	Rhodobacterales	Alphaproteobacteria	Proteobacteria		Bacteria
465	Parvibaculum lavamentivorans DS-1	402881	4354	320	70	37	4724	57	4781	91.1	6.7	1.5	0.8	98.8	1.2	59	1.23405	Parvibaculum	Rhodobiaceae	Rhizobiales	Alphaproteobacteria	Proteobacteria		Bacteria
466	Rhodospirillum centenum SW	414684	4607	312	82	56	4968	89	5057	91.1	6.2	1.6	1.1	98.2	1.8	91	1.79949	Rhodospirillum	Rhodospirillaceae	Rhodospirillales	Alphaproteobacteria	Proteobacteria		Bacteria
467	Azorhizobium caulinodans ORS 571	438753	5845	406	71	61	6300	83	6383	91.6	6.4	1.1	1	98.7	1.3	90	1.41	Azorhizobium	Xanthobacteraceae	Rhizobiales	Alphaproteobacteria	Proteobacteria		Bacteria
468	Tropicibacter naphthalenivorans	441103	4995	383	68	64	5434	76	5510	90.7	7	1.2	1.2	98.6	1.4	84	1.5245	Tropicibacter	Rhodobacteraceae	Rhodobacterales	Alphaproteobacteria	Proteobacteria		Bacteria
469	Rubellimicrobium mesophilum DSM 19309	442562	4882	436	93	52	5398	65	5463	89.4	8	1.7	1	98.8	1.2	74	1.35457	Rubellimicrobium	Rhodobacteraceae	Rhodobacterales	Alphaproteobacteria	Proteobacteria		Bacteria
470	Methylobacterium nodulans ORS 2060	460265	8219	493	116	89	8822	95	8917	92.2	5.5	1.3	1	98.9	1.1	105	1.17753	Methylobacterium	Methylobacteriaceae	Rhizobiales	Alphaproteobacteria	Proteobacteria		Bacteria
471	Candidatus Puniceispirillum marinum IMCC1322	488538	3005	219	42	20	3252	34	3286	91.4	6.7	1.3	0.6	99	1	35	1.06512	Candidatus Puniceispirillum			Alphaproteobacteria	Proteobacteria		Bacteria
472	Citreicella sp. SE45	501479	5756	426	63	61	6238	68	6306	91.3	6.8	1	1	98.9	1.1	80	1.26863	Citreicella	Rhodobacteraceae	Rhodobacterales	Alphaproteobacteria	Proteobacteria		Bacteria
473	Oligotropha carboxidovorans OM5	504832	3866	296	84	42	4220	68	4288	90.2	6.9	2	1	98.4	1.6	74	1.72575	Oligotropha	Bradyrhizobiaceae	Rhizobiales	Alphaproteobacteria	Proteobacteria		Bacteria
474	Bosea sp. BIWAKO-01	506668	7776	542	111	59	8411	77	8488	91.6	6.4	1.3	0.7	99.1	0.9	80	0.942507	Bosea	Bradyrhizobiaceae	Rhizobiales	Alphaproteobacteria	Proteobacteria		Bacteria
475	Roseomonas cervicalis ATCC 49957	525371	4606	427	73	48	5095	59	5154	89.4	8.3	1.4	0.9	98.9	1.1	64	1.24175	Roseomonas	Acetobacteraceae	Rhodospirillales	Alphaproteobacteria	Proteobacteria		Bacteria
476	Elstera litoralis	552518	2965	276	50	26	3279	38	3317	89.4	8.3	1.5	0.8	98.9	1.1	40	1.20591	Elstera	Rhodospirillaceae	Rhodospirillales	Alphaproteobacteria	Proteobacteria		Bacteria
477	Mameliella alba	561184	6327	452	85	60	6852	72	6924	91.4	6.5	1.2	0.9	99	1	80	1.1554	Mameliella	Rhodobacteraceae	Rhodobacterales	Alphaproteobacteria	Proteobacteria		Bacteria
478	Hirschia baltica ATCC 49814	582402	3705	271	71	53	4028	72	4100	90.4	6.6	1.7	1.3	98.2	1.8	78	1.90244	Hirschia	Hyphomonadaceae	Rhodobacterales	Alphaproteobacteria	Proteobacteria		Bacteria
479	Lutibaculum baratangense AMV1	631454	4754	385	81	43	5201	62	5263	90.3	7.3	1.5	0.8	98.8	1.2	69	1.31104	Lutibaculum	Rhodobiaceae	Rhizobiales	Alphaproteobacteria	Proteobacteria		Bacteria
480	Thalassobium sp. R2A62	633131	3891	287	67	52	4234	63	4297	90.6	6.7	1.6	1.2	98.5	1.5	67	1.55923	Thalassobium	Rhodobacteraceae	Rhodobacterales	Alphaproteobacteria	Proteobacteria		Bacteria
481	Starkeya novella DSM 506	639283	5168	328	75	38	5556	53	5609	92.1	5.8	1.3	0.7	99.1	0.9	57	1.01622	Starkeya	Xanthobacteraceae	Rhizobiales	Alphaproteobacteria	Proteobacteria		Bacteria
482	Rhodomicrobium vannielii ATCC 17100	648757	4092	277	58	53	4413	67	4480	91.3	6.2	1.3	1.2	98.5	1.5	73	1.62946	Rhodomicrobium	Hyphomicrobiaceae	Rhizobiales	Alphaproteobacteria	Proteobacteria		Bacteria
483	Prosthecomicrobium hirschii	665126	6315	435	79	45	6806	68	6874	91.9	6.3	1.1	0.7	99	1	74	1.07652	Prosthecomicrobium	Hyphomicrobiaceae	Rhizobiales	Alphaproteobacteria	Proteobacteria		Bacteria
484	Planktomarina temperata RCA23	666509	3760	281	57	24	4087	35	4122	91.2	6.8	1.4	0.6	99.2	0.8	35	0.849102	Planktomarina	Rhodobacteraceae	Rhodobacterales	Alphaproteobacteria	Proteobacteria		Bacteria
485	Rhodoplanes sp. Z2-YC6860	674703	8553	518	100	75	9148	98	9246	92.5	5.6	1.1	0.8	98.9	1.1	103	1.114	Rhodoplanes	Hyphomicrobiaceae	Rhizobiales	Alphaproteobacteria	Proteobacteria		Bacteria
486	Orientia tsutsugamushi str. UT76	682184	2554	337	53	23	2937	30	2967	86.1	11.4	1.8	0.8	99	1	33	1.11223	Orientia	Rickettsiaceae	Rickettsiales	Alphaproteobacteria	Proteobacteria		Bacteria
487	Martelella sp. AD-3	686597	5384	417	83	36	5868	52	5920	90.9	7	1.4	0.6	99.1	0.9	61	1.03041	Martelella	Aurantimonadaceae	Rhizobiales	Alphaproteobacteria	Proteobacteria		Bacteria
488	Candidatus Midichloria mitochondrii IricVA	696127	1030	99	24	7	1153	7	1160	88.8	8.5	2.1	0.6	99.4	0.6	10	0.862069	Candidatus Midichloria	Candidatus Midichloriaceae	Rickettsiales	Alphaproteobacteria	Proteobacteria		Bacteria
489	Asticcacaulis biprosthecum C19	715226	5466	386	84	67	5915	88	6003	91.1	6.4	1.4	1.1	98.5	1.5	93	1.54923	Asticcacaulis	Caulobacteraceae	Caulobacterales	Alphaproteobacteria	Proteobacteria		Bacteria
490	Hyphomicrobium sp. MC1	717785	4896	337	66	48	5284	63	5347	91.6	6.3	1.2	0.9	98.8	1.2	67	1.25304	Hyphomicrobium	Hyphomicrobiaceae	Rhizobiales	Alphaproteobacteria	Proteobacteria		Bacteria
491	Ahrensia sp. R2A130	744979	3973	288	72	36	4318	51	4369	90.9	6.6	1.6	0.8	98.8	1.2	56	1.28176	Ahrensia	Rhodobacteraceae	Rhodobacterales	Alphaproteobacteria	Proteobacteria		Bacteria
492	Roseibium sp. TrichSKD4	744980	5880	462	105	97	6408	136	6544	89.9	7.1	1.6	1.5	97.9	2.1	144	2.20049	Roseibium	Rhodobacteraceae	Rhodobacterales	Alphaproteobacteria	Proteobacteria		Bacteria
493	Acetobacter tropicalis NBRC 101654	749388	3351	291	62	32	3678	58	3736	89.7	7.8	1.7	0.9	98.4	1.6	63	1.6863	Acetobacter	Acetobacteraceae	Rhodospirillales	Alphaproteobacteria	Proteobacteria		Bacteria
494	Micavibrio aeruginosavorus ARL-13	856793	2504	177	57	21	2722	37	2759	90.8	6.4	2.1	0.8	98.7	1.3	41	1.48605	Micavibrio			Alphaproteobacteria	Proteobacteria		Bacteria
495	Ketogulonicigenium vulgare Y25	880591	3457	276	48	22	3774	29	3803	90.9	7.3	1.3	0.6	99.2	0.8	31	0.815146	Ketogulonicigenium	Rhodobacteraceae	Rhodobacterales	Alphaproteobacteria	Proteobacteria		Bacteria
496	Afipia broomeae ATCC 49717	883078	5549	415	85	51	6031	69	6100	91	6.8	1.4	0.8	98.9	1.1	76	1.2459	Afipia	Bradyrhizobiaceae	Rhizobiales	Alphaproteobacteria	Proteobacteria		Bacteria
497	Methylosinus sp. R-45379	980563	4699	366	79	44	5128	60	5188	90.6	7.1	1.5	0.8	98.8	1.2	68	1.31072	Methylosinus	Methylocystaceae	Rhizobiales	Alphaproteobacteria	Proteobacteria		Bacteria
498	Marinovum algicola DG 898	988812	5784	430	103	64	6300	81	6381	90.6	6.7	1.6	1	98.7	1.3	88	1.37909	Marinovum	Rhodobacteraceae	Rhodobacterales	Alphaproteobacteria	Proteobacteria		Bacteria
499	Polymorphum gilvum SL003B-26A1	991905	5121	399	82	32	5574	60	5634	90.9	7.1	1.5	0.6	98.9	1.1	63	1.11821	Polymorphum			Alphaproteobacteria	Proteobacteria		Bacteria
500	Nitrospirillum amazonense Y2	1003237	3751	279	51	33	4078	36	4114	91.2	6.8	1.2	0.8	99.1	0.9	46	1.11813	Nitrospirillum	Rhodospirillaceae	Rhodospirillales	Alphaproteobacteria	Proteobacteria		Bacteria
501	Gluconacetobacter sp. SXCC-1	1004836	4045	329	70	34	4430	48	4478	90.3	7.3	1.6	0.8	98.9	1.1	54	1.2059	Gluconacetobacter	Acetobacteraceae	Rhodospirillales	Alphaproteobacteria	Proteobacteria		Bacteria
502	Neorhizobium galegae bv. orientalis str. HAMBI 540	1028800	7081	468	108	42	7639	60	7699	92	6.1	1.4	0.5	99.2	0.8	67	0.870243	Neorhizobium	Rhizobiaceae	Rhizobiales	Alphaproteobacteria	Proteobacteria		Bacteria
503	Acidiphilium sp. PM	1043206	3956	359	67	26	4371	37	4408	89.7	8.1	1.5	0.6	99.2	0.8	42	0.952813	Acidiphilium	Acetobacteraceae	Rhodospirillales	Alphaproteobacteria	Proteobacteria		Bacteria
504	Granulibacter bethesdensis CGDNIH2	1051974	2972	154	45	29	3153	47	3200	92.9	4.8	1.4	0.9	98.5	1.5	49	1.53125	Granulibacter	Acetobacteraceae	Rhodospirillales	Alphaproteobacteria	Proteobacteria		Bacteria
505	Azospirillum brasilense Sp245	1064539	7988	551	113	91	8620	123	8743	91.4	6.3	1.3	1	98.6	1.4	132	1.50978	Azospirillum	Rhodospirillaceae	Rhodospirillales	Alphaproteobacteria	Proteobacteria		Bacteria
506	Pelagibacterium halotolerans B2	1082931	4422	333	60	35	4801	49	4850	91.2	6.9	1.2	0.7	99	1	55	1.13402	Pelagibacterium	Hyphomicrobiaceae	Rhizobiales	Alphaproteobacteria	Proteobacteria		Bacteria
507	Commensalibacter intestini A911	1088868	2567	214	44	16	2814	27	2841	90.4	7.5	1.5	0.6	99	1	30	1.05597	Commensalibacter	Acetobacteraceae	Rhodospirillales	Alphaproteobacteria	Proteobacteria		Bacteria
508	Candidatus Pelagibacter ubique HIMB083	1096769	1700	146	32	14	1869	23	1892	89.9	7.7	1.7	0.7	98.8	1.2	25	1.32135	Candidatus Pelagibacter	Pelagibacteraceae	Pelagibacterales	Alphaproteobacteria	Proteobacteria		Bacteria
509	Paenirhodobacter enshiensis	1105367	3228	279	52	25	3546	38	3584	90.1	7.8	1.5	0.7	98.9	1.1	42	1.17188	Paenirhodobacter	Rhodobacteraceae	Rhodobacterales	Alphaproteobacteria	Proteobacteria		Bacteria
510	Tistrella mobilis KA081020-065	1110502	7022	448	95	46	7534	77	7611	92.3	5.9	1.2	0.6	99	1	81	1.06425	Tistrella	Rhodospirillaceae	Rhodospirillales	Alphaproteobacteria	Proteobacteria		Bacteria
511	Acidocella aminolytica 101 = DSM 11237	1120923	4175	318	60	34	4540	47	4587	91	6.9	1.3	0.7	99	1	55	1.19904	Acidocella	Acetobacteraceae	Rhodospirillales	Alphaproteobacteria	Proteobacteria		Bacteria
512	Salipiger mucosus DSM 16094	1123237	5649	487	106	67	6228	81	6309	89.5	7.7	1.7	1.1	98.7	1.3	95	1.50579	Salipiger	Rhodobacteraceae	Rhodobacterales	Alphaproteobacteria	Proteobacteria		Bacteria
513	Litoreibacter arenae DSM 19593	1123360	4051	320	65	44	4435	45	4480	90.4	7.1	1.5	1	99	1	56	1.25	Litoreibacter	Rhodobacteraceae	Rhodobacterales	Alphaproteobacteria	Proteobacteria		Bacteria
514	Wenxinia marina DSM 24838	1123501	4454	341	72	48	4855	60	4915	90.6	6.9	1.5	1	98.8	1.2	69	1.40387	Wenxinia	Rhodobacteraceae	Rhodobacterales	Alphaproteobacteria	Proteobacteria		Bacteria
515	Phyllobacterium sp. YR531	1144343	5660	387	76	38	6102	59	6161	91.9	6.3	1.2	0.6	99	1	63	1.02256	Phyllobacterium	Phyllobacteriaceae	Rhizobiales	Alphaproteobacteria	Proteobacteria		Bacteria
516	Pararhodospirillum photometricum DSM 122	1150469	3908	227	66	32	4181	52	4233	92.3	5.4	1.6	0.8	98.8	1.2	55	1.29931	Pararhodospirillum	Rhodospirillaceae	Rhodospirillales	Alphaproteobacteria	Proteobacteria		Bacteria
517	Phaeospirillum molischianum DSM 120	1150626	4176	303	85	38	4545	57	4602	90.7	6.6	1.8	0.8	98.8	1.2	60	1.30378	Phaeospirillum	Rhodospirillaceae	Rhodospirillales	Alphaproteobacteria	Proteobacteria		Bacteria
518	Anaplasma phagocytophilum str. JM	1173064	1007	99	28	8	1128	14	1142	88.2	8.7	2.5	0.7	98.8	1.2	16	1.40105	Anaplasma	Anaplasmataceae	Rickettsiales	Alphaproteobacteria	Proteobacteria		Bacteria
519	Candidatus Liberibacter asiaticus str. gxpsy	1174529	1253	91	19	14	1359	18	1377	91	6.6	1.4	1	98.7	1.3	21	1.52505	Liberibacter	Rhizobiaceae	Rhizobiales	Alphaproteobacteria	Proteobacteria		Bacteria
520	Methyloligella halotolerans	1177755	3225	297	72	38	3582	50	3632	88.8	8.2	2	1	98.6	1.4	58	1.59692	Methyloligella		Rhizobiales	Alphaproteobacteria	Proteobacteria		Bacteria
521	Thioclava dalianensis	1185766	4445	363	92	55	4894	61	4955	89.7	7.3	1.9	1.1	98.8	1.2	73	1.47326	Thioclava	Rhodobacteraceae	Rhodobacterales	Alphaproteobacteria	Proteobacteria		Bacteria
522	Rhodovulum sp. PH10	1187851	4703	379	104	47	5162	71	5233	89.9	7.2	2	0.9	98.6	1.4	79	1.50965	Rhodovulum	Rhodobacteraceae	Rhodobacterales	Alphaproteobacteria	Proteobacteria		Bacteria
523	Candidatus Endolissoclinum faulkneri L2	1193729	1183	72	14	6	1268	7	1275	92.8	5.6	1.1	0.5	99.5	0.5	9	0.705882	Candidatus Endolissoclinum	Rhodospirillaceae	Rhodospirillales	Alphaproteobacteria	Proteobacteria		Bacteria
524	Celeribacter indicus	1208324	5360	446	107	44	5888	69	5957	90	7.5	1.8	0.7	98.8	1.2	77	1.2926	Celeribacter	Rhodobacteraceae	Rhodobacterales	Alphaproteobacteria	Proteobacteria		Bacteria
525	Gluconobacter oxydans H24	1224746	3919	296	52	38	4257	48	4305	91	6.9	1.2	0.9	98.9	1.1	54	1.25436	Gluconobacter	Acetobacteraceae	Rhodospirillales	Alphaproteobacteria	Proteobacteria		Bacteria
526	Bradyrhizobium lupini HPC(L)	1229491	5123	397	82	39	5590	51	5641	90.8	7	1.5	0.7	99.1	0.9	58	1.02819	Bradyrhizobium	Bradyrhizobiaceae	Rhizobiales	Alphaproteobacteria	Proteobacteria		Bacteria
527	Nitratireductor indicus C115	1231190	5491	404	99	41	5972	63	6035	91	6.7	1.6	0.7	99	1	69	1.14333	Nitratireductor	Phyllobacteriaceae	Rhizobiales	Alphaproteobacteria	Proteobacteria		Bacteria
528	Acidisphaera rubrifaciens HS-AP3	1231350	3131	212	32	25	3365	35	3400	92.1	6.2	0.9	0.7	99	1	36	1.05882	Acidisphaera	Acetobacteraceae	Rhodospirillales	Alphaproteobacteria	Proteobacteria		Bacteria
529	Acidomonas methanolica NBRC 104435	1231351	3561	256	65	26	3866	42	3908	91.1	6.6	1.7	0.7	98.9	1.1	47	1.20266	Acidomonas	Acetobacteraceae	Rhodospirillales	Alphaproteobacteria	Proteobacteria		Bacteria
530	Oceaniovalibus guishaninsula JLT2003	1231392	3246	278	58	35	3571	46	3617	89.7	7.7	1.6	1	98.7	1.3	50	1.38236	Oceaniovalibus	Rhodobacteraceae	Rhodobacterales	Alphaproteobacteria	Proteobacteria		Bacteria
531	Tanticharoenia sakaeratensis NBRC 103193	1231623	3469	227	55	41	3740	52	3792	91.5	6	1.5	1.1	98.6	1.4	59	1.55591	Tanticharoenia	Acetobacteraceae	Rhodospirillales	Alphaproteobacteria	Proteobacteria		Bacteria
532	Caenispirillum salinarum AK4	1238182	5428	411	109	76	5918	106	6024	90.1	6.8	1.8	1.3	98.2	1.8	113	1.87583	Caenispirillum	Rhodospirillaceae	Rhodospirillales	Alphaproteobacteria	Proteobacteria		Bacteria
533	Hyphomonas oceanitis SCH89	1280953	4525	359	91	38	4964	49	5013	90.3	7.2	1.8	0.8	99	1	56	1.1171	Hyphomonas	Hyphomonadaceae	Rhodobacterales	Alphaproteobacteria	Proteobacteria		Bacteria
534	Magnetospira sp. QH-2	1288970	4673	306	72	37	5034	54	5088	91.8	6	1.4	0.7	98.9	1.1	59	1.15959	Magnetospira	Rhodospirillaceae	Rhodospirillales	Alphaproteobacteria	Proteobacteria		Bacteria
535	Roseibacterium elongatum DSM 19469	1294273	3679	323	73	54	4068	61	4129	89.1	7.8	1.8	1.3	98.5	1.5	67	1.62267	Roseibacterium	Rhodobacteraceae	Rhodobacterales	Alphaproteobacteria	Proteobacteria		Bacteria
536	Sphingobium sp. TKS	1315974	6487	420	87	39	6988	45	7033	92.2	6	1.2	0.6	99.4	0.6	55	0.782028	Sphingobium	Sphingomonadaceae	Sphingomonadales	Alphaproteobacteria	Proteobacteria		Bacteria
537	Aestuariivita atlantica	1317121	4605	350	63	45	5013	50	5063	91	6.9	1.2	0.9	99	1	58	1.14557	Aestuariivita	Rhodobacteraceae	Rhodobacterales	Alphaproteobacteria	Proteobacteria		Bacteria
538	Holospora undulata HU1	1321371	951	72	16	4	1037	6	1043	91.2	6.9	1.5	0.4	99.4	0.6	6	0.575264	Holospora	Holosporaceae	Holosporales	Alphaproteobacteria	Proteobacteria		Bacteria
539	Tepidicaulis marinus	1333998	3875	326	86	42	4252	77	4329	89.5	7.5	2	1	98.2	1.8	84	1.9404	Tepidicaulis	Rhodobiaceae	Rhizobiales	Alphaproteobacteria	Proteobacteria		Bacteria
540	Defluviimonas alba	1335048	5216	435	86	41	5719	59	5778	90.3	7.5	1.5	0.7	99	1	67	1.15957	Defluviimonas	Rhodobacteraceae	Rhodobacterales	Alphaproteobacteria	Proteobacteria		Bacteria
541	Agrobacterium radiobacter DSM 30147	1336745	7697	566	101	63	8345	82	8427	91.3	6.7	1.2	0.7	99	1	95	1.12733	Agrobacterium	Rhizobiaceae	Rhizobiales	Alphaproteobacteria	Proteobacteria		Bacteria
542	Loktanella cinnabarina LL-001	1337093	4001	362	74	48	4428	57	4485	89.2	8.1	1.6	1.1	98.7	1.3	64	1.42698	Loktanella	Rhodobacteraceae	Rhodobacterales	Alphaproteobacteria	Proteobacteria		Bacteria
543	Ochrobactrum intermedium 229E	1337887	3844	380	65	28	4275	42	4317	89	8.8	1.5	0.6	99	1	46	1.06555	Ochrobactrum	Brucellaceae	Rhizobiales	Alphaproteobacteria	Proteobacteria		Bacteria
544	Saccharibacter sp. AM169	1343158	2011	162	43	28	2206	38	2244	89.6	7.2	1.9	1.2	98.3	1.7	42	1.87166	Saccharibacter	Acetobacteraceae	Rhodospirillales	Alphaproteobacteria	Proteobacteria		Bacteria
545	Croceicoccus naphthovorans	1348774	3824	331	68	34	4208	49	4257	89.8	7.8	1.6	0.8	98.8	1.2	56	1.31548	Croceicoccus	Erythrobacteraceae	Sphingomonadales	Alphaproteobacteria	Proteobacteria		Bacteria
546	Brucella melitensis ADMAS-G1	1351836	1967	188	43	22	2186	34	2220	88.6	8.5	1.9	1	98.5	1.5	37	1.66667	Brucella	Brucellaceae	Rhizobiales	Alphaproteobacteria	Proteobacteria		Bacteria
547	Sinorhizobium sp. GL2	1358416	8189	586	118	47	8868	72	8940	91.6	6.6	1.3	0.5	99.2	0.8	81	0.90604	Sinorhizobium	Rhizobiaceae	Rhizobiales	Alphaproteobacteria	Proteobacteria		Bacteria
548	Candidatus Neoehrlichia lotoris str. RAC413	1359163	1056	75	21	4	1147	9	1156	91.3	6.5	1.8	0.3	99.2	0.8	10	0.865052	Candidatus Neoehrlichia	Anaplasmataceae	Rickettsiales	Alphaproteobacteria	Proteobacteria		Bacteria
549	Roseivivax atlanticus	1317118	4839	389	103	103	5318	116	5434	89.1	7.2	1.9	1.9	97.9	2.1	131	2.41075	Roseivivax	Rhodobacteraceae	Rhodobacterales	Alphaproteobacteria	Proteobacteria		Bacteria
550	Asaia platycodi SF2.1	1382230	3301	270	53	38	3614	48	3662	90.1	7.4	1.4	1	98.7	1.3	54	1.4746	Asaia	Acetobacteraceae	Rhodospirillales	Alphaproteobacteria	Proteobacteria		Bacteria
551	Skermanella aerolata KACC 11604	1385368	8886	658	150	79	9660	113	9773	90.9	6.7	1.5	0.8	98.8	1.2	122	1.24834	Skermanella	Rhodospirillaceae	Rhodospirillales	Alphaproteobacteria	Proteobacteria		Bacteria
552	Shimia sp. SK013	1389006	4639	336	58	49	5026	56	5082	91.3	6.6	1.1	1	98.9	1.1	62	1.21999	Shimia	Rhodobacteraceae	Rhodobacterales	Alphaproteobacteria	Proteobacteria		Bacteria
553	Labrenzia sp. C1B70	1397531	7281	541	123	60	7909	96	8005	91	6.8	1.5	0.7	98.8	1.2	102	1.2742	Labrenzia	Rhodobacteraceae	Rhodobacterales	Alphaproteobacteria	Proteobacteria		Bacteria
554	Inquilinus limosus MP06	1398085	6382	531	94	45	6993	59	7052	90.5	7.5	1.3	0.6	99.2	0.8	67	0.950085	Inquilinus	Rhodospirillaceae	Rhodospirillales	Alphaproteobacteria	Proteobacteria		Bacteria
555	Sulfitobacter pseudonitzschiae	1402135	5438	424	87	35	5936	48	5984	90.9	7.1	1.5	0.6	99.2	0.8	52	0.868984	Sulfitobacter	Rhodobacteraceae	Rhodobacterales	Alphaproteobacteria	Proteobacteria		Bacteria
556	Shinella sp. DD12	1410620	8449	522	108	51	9061	69	9130	92.5	5.7	1.2	0.6	99.2	0.8	81	0.887185	Shinella	Rhizobiaceae	Rhizobiales	Alphaproteobacteria	Proteobacteria		Bacteria
557	Magnetospirillum gryphiswaldense MSR-1 v2	1430440	5168	356	81	40	5582	63	5645	91.6	6.3	1.4	0.7	98.9	1.1	65	1.15146	Magnetospirillum	Rhodospirillaceae	Rhodospirillales	Alphaproteobacteria	Proteobacteria		Bacteria
558	Rhizobium etli bv. mimosae str. IE4771	1432050	7597	476	102	64	8152	87	8239	92.2	5.8	1.2	0.8	98.9	1.1	99	1.2016	Rhizobium	Rhizobiaceae	Rhizobiales	Alphaproteobacteria	Proteobacteria		Bacteria
559	Methylobrevis pamukkalensis	1439726	4234	394	86	50	4700	64	4764	88.9	8.3	1.8	1	98.7	1.3	73	1.53233	Methylobrevis		Rhizobiales	Alphaproteobacteria	Proteobacteria		Bacteria
560	Actibacterium mucosum KCTC 23349	1454373	4274	310	70	38	4644	48	4692	91.1	6.6	1.5	0.8	99	1	55	1.17221	Actibacterium	Rhodobacteraceae	Rhodobacterales	Alphaproteobacteria	Proteobacteria		Bacteria
561	Candidatus Phaeomarinobacter ectocarpi	1458461	3649	316	66	40	4008	63	4071	89.6	7.8	1.6	1	98.5	1.5	65	1.59666	Candidatus Phaeomarinobacter	Rhodobiaceae	Rhizobiales	Alphaproteobacteria	Proteobacteria		Bacteria
562	Komagataeibacter intermedius AF2	1458464	4258	324	61	37	4628	52	4680	91	6.9	1.3	0.8	98.9	1.1	62	1.32479	Komagataeibacter	Acetobacteraceae	Rhodospirillales	Alphaproteobacteria	Proteobacteria		Bacteria
563	Pseudooceanicola atlanticus	1461694	4916	431	87	57	5411	80	5491	89.5	7.8	1.6	1	98.5	1.5	86	1.5662	Pseudooceanicola	Rhodobacteraceae	Rhodobacterales	Alphaproteobacteria	Proteobacteria		Bacteria
564	Porphyrobacter sp. HL-46	1479239	1210	122	28	23	1356	27	1383	87.5	8.8	2	1.7	98	2	31	2.2415	Porphyrobacter	Erythrobacteraceae	Sphingomonadales	Alphaproteobacteria	Proteobacteria		Bacteria
565	Kiloniella spongiae	1489064	4601	379	91	32	5044	59	5103	90.2	7.4	1.8	0.6	98.8	1.2	62	1.21497	Kiloniella	Kiloniellaceae	Kiloniellales	Alphaproteobacteria	Proteobacteria		Bacteria
566	Paramesorhizobium deserti	1494590	5856	420	86	38	6336	64	6400	91.5	6.6	1.3	0.6	99	1	68	1.0625	Paramesorhizobium	Phyllobacteriaceae	Rhizobiales	Alphaproteobacteria	Proteobacteria		Bacteria
567	Pseudorhizobium pelagicum	1509405	5081	388	82	47	5538	60	5598	90.8	6.9	1.5	0.8	98.9	1.1	69	1.23258	Pseudorhizobium	Rhizobiaceae	Rhizobiales	Alphaproteobacteria	Proteobacteria		Bacteria
568	Rhodopseudomonas sp. AAP120	1523430	6122	459	113	57	6665	86	6751	90.7	6.8	1.7	0.8	98.7	1.3	93	1.37757	Rhodopseudomonas	Bradyrhizobiaceae	Rhizobiales	Alphaproteobacteria	Proteobacteria		Bacteria
569	Marinosulfonomonas sp. PRT-SC04	1527300	1568	184	21	14	1771	16	1787	87.7	10.3	1.2	0.8	99.1	0.9	17	0.951315	Marinosulfonomonas	Rhodobacteraceae	Rhodobacterales	Alphaproteobacteria	Proteobacteria		Bacteria
570	Haematospirillum jordaniae	1549855	2668	209	38	22	2901	36	2937	90.8	7.1	1.3	0.7	98.8	1.2	38	1.29384	Haematospirillum	Rhodospirillaceae	Rhodospirillales	Alphaproteobacteria	Proteobacteria		Bacteria
571	Tateyamaria sp. ANG-S1	1577905	4541	330	67	65	4931	72	5003	90.8	6.6	1.3	1.3	98.6	1.4	81	1.61903	Tateyamaria	Rhodobacteraceae	Rhodobacterales	Alphaproteobacteria	Proteobacteria		Bacteria
572	Halocynthiibacter arcticus	1579316	4329	302	69	42	4687	55	4742	91.3	6.4	1.5	0.9	98.8	1.2	60	1.26529	Halocynthiibacter	Rhodobacteraceae	Rhodobacterales	Alphaproteobacteria	Proteobacteria		Bacteria
573	Phaeobacter sp. S26	1569354	4488	396	62	65	4942	69	5011	89.6	7.9	1.2	1.3	98.6	1.4	83	1.65636	Phaeobacter	Rhodobacteraceae	Rhodobacterales	Alphaproteobacteria	Proteobacteria		Bacteria
574	Candidatus Filomicrobium marinum	1608628	4115	282	53	43	4435	58	4493	91.6	6.3	1.2	1	98.7	1.3	60	1.33541	Filomicrobium	Hyphomicrobiaceae	Rhizobiales	Alphaproteobacteria	Proteobacteria		Bacteria
575	Confluentimicrobium sp. EMB200-NS6	1609966	4352	356	64	37	4761	48	4809	90.5	7.4	1.3	0.8	99	1	54	1.12289	Confluentimicrobium	Rhodobacteraceae	Rhodobacterales	Alphaproteobacteria	Proteobacteria		Bacteria
576	Pararhizobium polonicum	1612624	6822	442	102	42	7341	67	7408	92.1	6	1.4	0.6	99.1	0.9	75	1.01242	Pararhizobium	Rhizobiaceae	Rhizobiales	Alphaproteobacteria	Proteobacteria		Bacteria
577	Puniceibacterium sp. IMCC21224	1618204	6081	454	95	102	6615	117	6732	90.3	6.7	1.4	1.5	98.3	1.7	125	1.8568	Puniceibacterium	Rhodobacteraceae	Rhodobacterales	Alphaproteobacteria	Proteobacteria		Bacteria
578	Hoeflea sp. IMCC20628	1620421	5603	393	84	45	6066	59	6125	91.5	6.4	1.4	0.7	99	1	70	1.14286	Hoeflea	Phyllobacteriaceae	Rhizobiales	Alphaproteobacteria	Proteobacteria		Bacteria
579	Citromicrobium sp. JL2201	1629595	3347	282	75	41	3690	55	3745	89.4	7.5	2	1.1	98.5	1.5	62	1.65554	Citromicrobium	Sphingomonadaceae	Sphingomonadales	Alphaproteobacteria	Proteobacteria		Bacteria
580	Candidatus Rhodobacter lobularis	1675527	5191	393	96	50	5666	64	5730	90.6	6.9	1.7	0.9	98.9	1.1	67	1.16928	Rhodobacter	Rhodobacteraceae	Rhodobacterales	Alphaproteobacteria	Proteobacteria		Bacteria
581	Chelatococcus sp. CO-6	1702325	5541	388	60	42	5978	53	6031	91.9	6.4	1	0.7	99.1	0.9	60	0.99486	Chelatococcus	Chelatococcaceae	Rhizobiales	Alphaproteobacteria	Proteobacteria		Bacteria
582	Pseudovibrio sp. W74	1735584	6320	447	103	57	6841	86	6927	91.2	6.5	1.5	0.8	98.8	1.2	94	1.35701	Pseudovibrio	Rhodobacteraceae	Rhodobacterales	Alphaproteobacteria	Proteobacteria		Bacteria
583	Aureimonas sp. Leaf427	1736375	5501	415	90	47	5983	70	6053	90.9	6.9	1.5	0.8	98.8	1.2	80	1.32166	Aureimonas	Aurantimonadaceae	Rhizobiales	Alphaproteobacteria	Proteobacteria		Bacteria
584	Devosia sp. Root105	1736423	6249	451	77	28	6765	40	6805	91.8	6.6	1.1	0.4	99.4	0.6	45	0.661278	Devosia	Hyphomicrobiaceae	Rhizobiales	Alphaproteobacteria	Proteobacteria		Bacteria
585	Brevundimonas sp. Root1423	1736462	5483	501	107	64	6070	85	6155	89.1	8.1	1.7	1	98.6	1.4	93	1.51097	Brevundimonas	Caulobacteraceae	Caulobacterales	Alphaproteobacteria	Proteobacteria		Bacteria
586	Pseudolabrys sp. Root1462	1736466	5145	366	83	42	5574	62	5636	91.3	6.5	1.5	0.7	98.9	1.1	64	1.13556	Pseudolabrys	Xanthobacteraceae	Rhizobiales	Alphaproteobacteria	Proteobacteria		Bacteria
587	Ensifer sp. Root31	1736512	8381	526	103	47	8983	74	9057	92.5	5.8	1.1	0.5	99.2	0.8	81	0.894336	Ensifer	Rhizobiaceae	Rhizobiales	Alphaproteobacteria	Proteobacteria		Bacteria
588	Altererythrobacter sp. Root672	1736584	3806	284	64	33	4147	40	4187	90.9	6.8	1.5	0.8	99	1	49	1.17029	Altererythrobacter	Erythrobacteraceae	Sphingomonadales	Alphaproteobacteria	Proteobacteria		Bacteria
589	Phenylobacterium sp. Root700	1736591	5025	398	70	35	5477	51	5528	90.9	7.2	1.3	0.6	99.1	0.9	55	0.994935	Phenylobacterium	Caulobacteraceae	Caulobacterales	Alphaproteobacteria	Proteobacteria		Bacteria
590	Methyloceanibacter superfactus	1774969	2584	236	53	25	2867	31	2898	89.2	8.1	1.8	0.9	98.9	1.1	36	1.24224	Methyloceanibacter		Rhizobiales	Alphaproteobacteria	Proteobacteria		Bacteria
591	Yangia sp. CCB-MM3	1792508	5778	428	92	52	6275	75	6350	91	6.7	1.4	0.8	98.8	1.2	79	1.24409	Yangia	Rhodobacteraceae	Rhodobacterales	Alphaproteobacteria	Proteobacteria		Bacteria
592	Thalassospira sp. KO164	1798192	5382	385	72	73	5825	87	5912	91	6.5	1.2	1.2	98.5	1.5	98	1.65765	Thalassospira	Rhodospirillaceae	Rhodospirillales	Alphaproteobacteria	Proteobacteria		Bacteria
593	Sphingorhabdus sp. M41	1806885	3562	294	71	37	3905	59	3964	89.9	7.4	1.8	0.9	98.5	1.5	64	1.61453	Sphingorhabdus	Sphingomonadaceae	Sphingomonadales	Alphaproteobacteria	Proteobacteria		Bacteria
594	Erythrobacter sp. HI0037	1822230	4464	566	117	70	5128	89	5217	85.6	10.8	2.2	1.3	98.3	1.7	101	1.93598	Erythrobacter	Erythrobacteraceae	Sphingomonadales	Alphaproteobacteria	Proteobacteria		Bacteria
595	Roseovarius sp. HI0049	1822235	5696	650	137	64	6458	89	6547	87	9.9	2.1	1	98.6	1.4	95	1.45105	Roseovarius	Rhodobacteraceae	Rhodobacterales	Alphaproteobacteria	Proteobacteria		Bacteria
596	Donghicola sp. JL3646	1836468	3567	272	54	34	3886	41	3927	90.8	6.9	1.4	0.9	99	1	46	1.17138	Donghicola	Rhodobacteraceae	Rhodobacterales	Alphaproteobacteria	Proteobacteria		Bacteria
597	Blastomonas sp. RAC04	1842535	4724	349	72	53	5135	63	5198	90.9	6.7	1.4	1	98.8	1.2	67	1.28896	Blastomonas	Sphingomonadaceae	Sphingomonadales	Alphaproteobacteria	Proteobacteria		Bacteria
598	Jannaschia sp. EhC01	1849359	4861	371	75	70	5298	79	5377	90.4	6.9	1.4	1.3	98.5	1.5	86	1.5994	Jannaschia	Rhodobacteraceae	Rhodobacterales	Alphaproteobacteria	Proteobacteria		Bacteria
599	Leisingera sp. JC1	1855282	5396	447	106	61	5925	85	6010	89.8	7.4	1.8	1	98.6	1.4	93	1.54742	Leisingera	Rhodobacteraceae	Rhodobacterales	Alphaproteobacteria	Proteobacteria		Bacteria
600	Ruegeria sp. PBVC088	1858797	6148	464	88	55	6686	69	6755	91	6.9	1.3	0.8	99	1	76	1.12509	Ruegeria	Rhodobacteraceae	Rhodobacterales	Alphaproteobacteria	Proteobacteria		Bacteria
601	Microvirga sp.	1873136	9389	631	127	97	10127	117	10244	91.7	6.2	1.2	0.9	98.9	1.1	128	1.24951	Microvirga	Methylobacteriaceae	Rhizobiales	Alphaproteobacteria	Proteobacteria		Bacteria
602	Ponticoccus sp. SJ5B	2070217	4945	364	73	66	5366	82	5448	90.8	6.7	1.3	1.2	98.5	1.5	90	1.65198	Ponticoccus	Rhodobacteraceae	Rhodobacterales	Alphaproteobacteria	Proteobacteria		Bacteria
603	Nautella italica	481446	4569	371	81	53	5015	59	5074	90	7.3	1.6	1	98.8	1.2	69	1.35987	Nautella	Rhodobacteraceae	Rhodobacterales	Alphaproteobacteria	Proteobacteria		Bacteria
604	Wolinella succinogenes DSM 1740	273121	2528	247	42	30	2807	40	2847	88.8	8.7	1.5	1.1	98.6	1.4	45	1.58061	Wolinella	Helicobacteraceae	Campylobacterales	Epsilonproteobacteria	Proteobacteria		Bacteria
605	Nitratiruptor sp. SB155-2	387092	2304	161	33	21	2497	22	2519	91.5	6.4	1.3	0.8	99.1	0.9	26	1.03216	Nitratiruptor			Epsilonproteobacteria	Proteobacteria		Bacteria
606	Caminibacter mediatlanticus TB-2	391592	1926	181	24	13	2130	14	2144	89.8	8.4	1.1	0.6	99.3	0.7	18	0.839552	Caminibacter	Nautiliaceae	Nautiliales	Epsilonproteobacteria	Proteobacteria		Bacteria
607	Arcobacter nitrofigilis DSM 7299	572480	3765	238	43	18	4036	28	4064	92.6	5.9	1.1	0.4	99.3	0.7	30	0.738189	Arcobacter	Campylobacteraceae	Campylobacterales	Epsilonproteobacteria	Proteobacteria		Bacteria
608	Nautilia profundicola AmH	598659	1966	160	31	19	2155	21	2176	90.3	7.4	1.4	0.9	99	1	25	1.1489	Nautilia	Nautiliaceae	Nautiliales	Epsilonproteobacteria	Proteobacteria		Bacteria
609	Sulfuricurvum kujiense DSM 16994	709032	3316	223	44	30	3575	38	3613	91.8	6.2	1.2	0.8	98.9	1.1	44	1.21782	Sulfuricurvum	Helicobacteraceae	Campylobacterales	Epsilonproteobacteria	Proteobacteria		Bacteria
610	Nitratifractor salsuginis DSM 16511	749222	2328	174	44	18	2536	28	2564	90.8	6.8	1.7	0.7	98.9	1.1	32	1.24805	Nitratifractor		Campylobacterales	Epsilonproteobacteria	Proteobacteria		Bacteria
611	Sulfurimonas gotlandica GD1	929558	3395	215	35	27	3638	34	3672	92.5	5.9	1	0.7	99.1	0.9	39	1.06209	Sulfurimonas	Helicobacteraceae	Campylobacterales	Epsilonproteobacteria	Proteobacteria		Bacteria
612	Sulfurospirillum multivorans DSM 12446	1150621	3675	254	39	22	3957	33	3990	92.1	6.4	1	0.6	99.2	0.8	35	0.877193	Sulfurospirillum	Campylobacteraceae	Campylobacterales	Epsilonproteobacteria	Proteobacteria		Bacteria
613	Thiovulum sp. ES	1177931	2106	181	34	17	2316	22	2338	90.1	7.7	1.5	0.7	99.1	0.9	26	1.11206	Thiovulum	Helicobacteraceae	Campylobacterales	Epsilonproteobacteria	Proteobacteria		Bacteria
614	Campylobacter jejuni subsp. jejuni ICDCCJ07002	1295394	1451	156	30	11	1631	17	1648	88	9.5	1.8	0.7	99	1	19	1.15291	Campylobacter	Campylobacteraceae	Campylobacterales	Epsilonproteobacteria	Proteobacteria		Bacteria
615	Sulfurovum sp. AS07-7	1539062	2704	215	28	21	2947	21	2968	91.1	7.2	0.9	0.7	99.3	0.7	25	0.842318	Sulfurovum			Epsilonproteobacteria	Proteobacteria		Bacteria
616	Helicobacter sp. MIT 05-5294	1548150	2445	389	52	25	2879	32	2911	84	13.4	1.8	0.9	98.9	1.1	41	1.40845	Helicobacter	Helicobacteraceae	Campylobacterales	Epsilonproteobacteria	Proteobacteria		Bacteria
617	Mariprofundus ferrooxydans PV-1	314345	3273	275	57	17	3592	30	3622	90.4	7.6	1.6	0.5	99.2	0.8	34	0.938708	Mariprofundus	Mariprofundaceae	Mariprofundales	Zetaproteobacteria	Proteobacteria		Bacteria
618	Halobacteriovorax marinus SJ	862908	3063	232	49	24	3328	40	3368	90.9	6.9	1.5	0.7	98.8	1.2	44	1.30641	Halobacteriovorax	Halobacteriovoraceae	Bacteriovoracales	Oligoflexia	Proteobacteria		Bacteria
619	Bdellovibrio exovorus JSS	1184267	2627	198	59	18	2872	30	2902	90.5	6.8	2	0.6	99	1	32	1.10269	Bdellovibrio	Bdellovibrionaceae	Bdellovibrionales	Oligoflexia	Proteobacteria		Bacteria
620	Bacteriovorax sp. BAL6_X	1201290	2859	205	48	30	3096	46	3142	91	6.5	1.5	1	98.5	1.5	50	1.59134	Bacteriovorax	Bacteriovoracaceae	Bacteriovoracales	Oligoflexia	Proteobacteria		Bacteria
621	Acidithiobacillus sp. GGI-221	872330	2165	302	72	13	2530	22	2552	84.8	11.8	2.8	0.5	99.1	0.9	25	0.979624	Acidithiobacillus	Acidithiobacillaceae	Acidithiobacillales	Acidithiobacillia	Proteobacteria		Bacteria
622	Tepidiphilus thermophilus	876478	2834	212	70	15	3100	31	3131	90.5	6.8	2.2	0.5	99	1	33	1.05398	Tepidiphilus	Hydrogenophilaceae	Hydrogenophilales	Hydrogenophilalia	Proteobacteria		Bacteria
623	Meiothermus ruber	277	3186	252	41	16	3477	18	3495	91.2	7.2	1.2	0.5	99.5	0.5	22	0.629471	Meiothermus	Thermaceae	Thermales	Deinococci	Deinococcus-Thermus	Terrabacteria group	Bacteria
624	Thermus aquaticus Y51MC23	498848	2563	231	35	14	2824	19	2843	90.2	8.1	1.2	0.5	99.3	0.7	22	0.77383	Thermus	Thermaceae	Thermales	Deinococci	Deinococcus-Thermus	Terrabacteria group	Bacteria
625	Truepera radiovictrix DSM 17093	649638	3365	250	56	17	3665	23	3688	91.2	6.8	1.5	0.5	99.4	0.6	28	0.759219	Truepera	Trueperaceae	Deinococcales	Deinococci	Deinococcus-Thermus	Terrabacteria group	Bacteria
626	Oceanithermus profundus DSM 14977	670487	2706	211	36	21	2951	23	2974	91	7.1	1.2	0.7	99.2	0.8	27	0.907868	Oceanithermus	Thermaceae	Thermales	Deinococci	Deinococcus-Thermus	Terrabacteria group	Bacteria
627	Deinococcus gobiensis I-0	745776	3738	548	83	25	4357	37	4394	85.1	12.5	1.9	0.6	99.2	0.8	44	1.00137	Deinococcus	Deinococcaceae	Deinococcales	Deinococci	Deinococcus-Thermus	Terrabacteria group	Bacteria
628	Marinithermus hydrothermalis DSM 14884	869210	2721	202	32	13	2952	16	2968	91.7	6.8	1.1	0.4	99.5	0.5	16	0.539084	Marinithermus	Thermaceae	Thermales	Deinococci	Deinococcus-Thermus	Terrabacteria group	Bacteria
629	Synechocystis sp. PCC 6714	1147	3831	265	59	30	4148	37	4185	91.5	6.3	1.4	0.7	99.1	0.9	41	0.979689	Synechocystis	Merismopediaceae	Synechococcales		Cyanobacteria	Terrabacteria group	Bacteria
630	Tolypothrix sp. PCC 7601	1188	9850	482	89	46	10398	69	10467	94.1	4.6	0.9	0.4	99.3	0.7	77	0.735645	Tolypothrix	Tolypothrichaceae	Nostocales		Cyanobacteria	Terrabacteria group	Bacteria
631	Dactylococcopsis salina PCC 8305	13035	3639	376	84	56	4087	68	4155	87.6	9	2	1.3	98.4	1.6	75	1.80505	Dactylococcopsis	Synechococcaceae	Synechococcales		Cyanobacteria	Terrabacteria group	Bacteria
632	Cylindrospermum stagnale PCC 7417	56107	7368	405	86	29	7848	40	7888	93.4	5.1	1.1	0.4	99.5	0.5	48	0.608519	Cylindrospermum	Nostocaceae	Nostocales		Cyanobacteria	Terrabacteria group	Bacteria
633	Halothece sp. PCC 7418	65093	4343	373	108	55	4798	81	4879	89	7.6	2.2	1.1	98.3	1.7	91	1.86514	Halothece	Aphanothecaceae	Chroococcales		Cyanobacteria	Terrabacteria group	Bacteria
634	Chrysosporum ovalisporum	75695	3573	228	36	15	3832	20	3852	92.8	5.9	0.9	0.4	99.5	0.5	22	0.571132	Chrysosporum	Aphanizomenonaceae	Nostocales		Cyanobacteria	Terrabacteria group	Bacteria
635	Calothrix sp. PCC 7507	99598	6988	393	75	34	7442	48	7490	93.3	5.2	1	0.5	99.4	0.6	56	0.747664	Calothrix	Rivulariaceae	Nostocales		Cyanobacteria	Terrabacteria group	Bacteria
636	Xenococcus sp. PCC 7305	102125	6753	387	72	65	7204	73	7277	92.8	5.3	1	0.9	99	1	83	1.14058	Xenococcus	Xenococcaceae	Pleurocapsales		Cyanobacteria	Terrabacteria group	Bacteria
637	Stanieria cyanosphaera PCC 7437	111780	5895	319	60	50	6271	53	6324	93.2	5	0.9	0.8	99.2	0.8	63	0.996205	Stanieria	Dermocarpellaceae	Pleurocapsales		Cyanobacteria	Terrabacteria group	Bacteria
638	Pleurocapsa sp. PCC 7327	118163	5159	306	60	28	5519	34	5553	92.9	5.5	1.1	0.5	99.4	0.6	41	0.73834	Pleurocapsa	Hyellaceae	Pleurocapsales		Cyanobacteria	Terrabacteria group	Bacteria
639	Coleofasciculus chthonoplastes PCC 7420	118168	8984	620	117	71	9689	103	9792	91.7	6.3	1.2	0.7	98.9	1.1	111	1.13358	Coleofasciculus	Coleofasciculaceae	Oscillatoriales		Cyanobacteria	Terrabacteria group	Bacteria
640	Oscillatoria nigro-viridis PCC 7112	179408	8497	465	105	90	9052	105	9157	92.8	5.1	1.1	1	98.9	1.1	122	1.33231	Oscillatoria	Oscillatoriaceae	Oscillatoriales		Cyanobacteria	Terrabacteria group	Bacteria
641	Thermosynechococcus elongatus BP-1	197221	3082	206	39	17	3326	18	3344	92.2	6.2	1.2	0.5	99.5	0.5	24	0.717703	Thermosynechococcus	Synechococcaceae	Synechococcales		Cyanobacteria	Terrabacteria group	Bacteria
642	Trichodesmium erythraeum IMS101	203124	6394	350	83	132	6829	130	6959	91.9	5	1.2	1.9	98.1	1.9	155	2.22733	Trichodesmium	Microcoleaceae	Oscillatoriales		Cyanobacteria	Terrabacteria group	Bacteria
643	Nostoc piscinale CENA21	224013	5583	322	76	32	5972	41	6013	92.8	5.4	1.3	0.5	99.3	0.7	47	0.78164	Nostoc	Nostocaceae	Nostocales		Cyanobacteria	Terrabacteria group	Bacteria
644	Chroococcidiopsis thermalis PCC 7203	251229	6856	402	95	62	7322	93	7415	92.5	5.4	1.3	0.8	98.7	1.3	105	1.41605	Chroococcidiopsis	Chroococcidiopsidaceae	Chroococcidiopsidales		Cyanobacteria	Terrabacteria group	Bacteria
645	Anabaena cylindrica PCC 7122	272123	7037	374	73	30	7466	48	7514	93.7	5	1	0.4	99.4	0.6	57	0.758584	Anabaena	Nostocaceae	Nostocales		Cyanobacteria	Terrabacteria group	Bacteria
646	[Oscillatoria] sp. PCC 6506	272129	7180	384	82	55	7626	75	7701	93.2	5	1.1	0.7	99	1	80	1.03883	Kamptonema	Microcoleaceae	Oscillatoriales		Cyanobacteria	Terrabacteria group	Bacteria
647	Cyanobium gracile PCC 6307	292564	3271	292	66	30	3615	44	3659	89.4	8	1.8	0.8	98.8	1.2	50	1.36649	Cyanobium	Synechococcaceae	Synechococcales		Cyanobacteria	Terrabacteria group	Bacteria
648	Nodularia spumigena CCY9414	313624	5172	380	67	39	5618	40	5658	91.4	6.7	1.2	0.7	99.3	0.7	53	0.936727	Nodularia	Aphanizomenonaceae	Nostocales		Cyanobacteria	Terrabacteria group	Bacteria
649	Leptolyngbya valderiana BDU 20041	322866	6826	511	122	46	7430	75	7505	91	6.8	1.6	0.6	99	1	87	1.15923	Leptolyngbya	Leptolyngbyaceae	Synechococcales		Cyanobacteria	Terrabacteria group	Bacteria
650	Acaryochloris marina MBIC11017	329726	8711	506	113	60	9309	81	9390	92.8	5.4	1.2	0.6	99.1	0.9	90	0.958466	Acaryochloris	Acaryochloridaceae	Synechococcales		Cyanobacteria	Terrabacteria group	Bacteria
651	Mastigocoleus testarum BC008	371196	12229	577	143	79	12900	128	13028	93.9	4.4	1.1	0.6	99	1	138	1.05926	Mastigocoleus	Hapalosiphonaceae	Nostocales		Cyanobacteria	Terrabacteria group	Bacteria
652	Rivularia sp. PCC 7116	373994	8598	440	96	86	9114	106	9220	93.3	4.8	1	0.9	98.9	1.1	115	1.24729	Rivularia	Rivulariaceae	Nostocales		Cyanobacteria	Terrabacteria group	Bacteria
653	Planktothrix agardhii NIVA-CYA 126/8	388467	5402	300	63	30	5754	41	5795	93.2	5.2	1.1	0.5	99.3	0.7	50	0.862813	Planktothrix	Microcoleaceae	Oscillatoriales		Cyanobacteria	Terrabacteria group	Bacteria
654	Phormidium willei BDU 130791	399101	4766	332	81	26	5155	50	5205	91.6	6.4	1.6	0.5	99	1	54	1.03746	Phormidium	Oscillatoriaceae	Oscillatoriales		Cyanobacteria	Terrabacteria group	Bacteria
655	Crocosphaera watsonii WH 0003	423471	5322	508	110	39	5931	48	5979	89	8.5	1.8	0.7	99.2	0.8	55	0.919886	Crocosphaera	Aphanothecaceae	Chroococcales		Cyanobacteria	Terrabacteria group	Bacteria
656	Microcystis aeruginosa NIES-843	449447	5747	566	95	34	6411	31	6442	89.2	8.8	1.5	0.5	99.5	0.5	43	0.667495	Microcystis	Microcystaceae	Chroococcales		Cyanobacteria	Terrabacteria group	Bacteria
657	Moorea producens 3L	489825	7837	542	92	56	8448	79	8527	91.9	6.4	1.1	0.7	99.1	0.9	86	1.00856	Moorea	Oscillatoriaceae	Oscillatoriales		Cyanobacteria	Terrabacteria group	Bacteria
658	Cyanothece sp. PCC 7822	497965	7926	402	93	78	8400	99	8499	93.3	4.7	1.1	0.9	98.8	1.2	110	1.29427	Cyanothece	Cyanothecaceae	Oscillatoriales		Cyanobacteria	Terrabacteria group	Bacteria
659	Cylindrospermopsis raciborskii CS-505	533240	3930	250	60	11	4232	19	4251	92.4	5.9	1.4	0.3	99.6	0.4	21	0.494001	Cylindrospermopsis	Aphanizomenonaceae	Nostocales		Cyanobacteria	Terrabacteria group	Bacteria
660	Raphidiopsis brookii D9	533247	3238	256	33	15	3525	17	3542	91.4	7.2	0.9	0.4	99.5	0.5	21	0.592885	Raphidiopsis	Aphanizomenonaceae	Nostocales		Cyanobacteria	Terrabacteria group	Bacteria
661	Rubidibacter lacunae KORDI 51-2	582515	3922	237	53	37	4213	36	4249	92.3	5.6	1.2	0.9	99.2	0.8	46	1.08261	Rubidibacter	Aphanothecaceae	Chroococcales		Cyanobacteria	Terrabacteria group	Bacteria
662	Arthrospira platensis NIES-39	696747	6916	361	85	84	7349	97	7446	92.9	4.8	1.1	1.1	98.7	1.3	104	1.39672	Arthrospira	Microcoleaceae	Oscillatoriales		Cyanobacteria	Terrabacteria group	Bacteria
663	Cyanobacterium aponinum PCC 10605	755178	4107	270	54	34	4429	36	4465	92	6	1.2	0.8	99.2	0.8	44	0.985442	Cyanobacterium	Cyanobacteriaceae	Chroococcales		Cyanobacteria	Terrabacteria group	Bacteria
664	Pseudanabaena biceps PCC 7429	927668	5531	318	71	33	5900	53	5953	92.9	5.3	1.2	0.6	99.1	0.9	57	0.9575	Pseudanabaena	Pseudanabaenaceae	Synechococcales		Cyanobacteria	Terrabacteria group	Bacteria
665	Richelia intracellularis HM01	1165095	1130	166	25	10	1321	10	1331	84.9	12.5	1.9	0.8	99.2	0.8	13	0.976709	Richelia	Nostocaceae	Nostocales		Cyanobacteria	Terrabacteria group	Bacteria
666	Chamaesiphon minutus PCC 6605	1173020	6737	350	101	33	7161	60	7221	93.3	4.8	1.4	0.5	99.2	0.8	65	0.900152	Chamaesiphon	Chamaesiphonaceae	Synechococcales		Cyanobacteria	Terrabacteria group	Bacteria
667	Crinalium epipsammum PCC 9333	1173022	5869	364	78	32	6295	48	6343	92.5	5.7	1.2	0.5	99.2	0.8	55	0.867098	Crinalium	Gomontiellaceae	Oscillatoriales		Cyanobacteria	Terrabacteria group	Bacteria
668	Geitlerinema sp. PCC 7407	1173025	5219	314	67	30	5591	39	5630	92.7	5.6	1.2	0.5	99.3	0.7	45	0.79929	Geitlerinema	Coleofasciculaceae	Oscillatoriales		Cyanobacteria	Terrabacteria group	Bacteria
669	Gloeocapsa sp. PCC 7428	1173026	6418	345	60	32	6811	44	6855	93.6	5	0.9	0.5	99.4	0.6	52	0.75857	Gloeocapsa	Chroococcaceae	Chroococcales		Cyanobacteria	Terrabacteria group	Bacteria
670	Microcoleus sp. PCC 7113	1173027	8625	451	93	54	9143	80	9223	93.5	4.9	1	0.6	99.1	0.9	89	0.964979	Microcoleus	Microcoleaceae	Oscillatoriales		Cyanobacteria	Terrabacteria group	Bacteria
671	Gloeobacter kilaueensis JS1	1183438	5428	314	52	42	5796	40	5836	93	5.4	0.9	0.7	99.3	0.7	48	0.822481	Gloeobacter	Gloeobacteraceae	Gloeobacterales	Gloeobacteria	Cyanobacteria	Terrabacteria group	Bacteria
672	Scytonema millei VB511283	1245923	5432	376	66	20	5858	36	5894	92.2	6.4	1.1	0.3	99.4	0.6	39	0.66169	Scytonema	Scytonemataceae	Nostocales		Cyanobacteria	Terrabacteria group	Bacteria
673	Hassallia byssoidea VB512170	1304833	11308	679	139	55	12085	96	12181	92.8	5.6	1.1	0.5	99.2	0.8	109	0.894836	Hassallia	Tolypothrichaceae	Nostocales		Cyanobacteria	Terrabacteria group	Bacteria
674	Lyngbya aestuarii BL J	1348334	7318	561	98	67	7959	85	8044	91	7	1.2	0.8	98.9	1.1	97	1.20587	Lyngbya	Oscillatoriaceae	Oscillatoriales		Cyanobacteria	Terrabacteria group	Bacteria
675	Neosynechococcus sphagnicola sy1	1497020	2694	220	52	23	2961	28	2989	90.1	7.4	1.7	0.8	99.1	0.9	33	1.10405	Neosynechococcus	Leptolyngbyaceae	Synechococcales		Cyanobacteria	Terrabacteria group	Bacteria
676	Prochlorococcus sp. MIT 0701	1499502	2205	257	45	16	2498	25	2523	87.4	10.2	1.8	0.6	99	1	31	1.2287	Prochlorococcus	Prochloraceae	Synechococcales		Cyanobacteria	Terrabacteria group	Bacteria
677	Candidatus Atelocyanobacterium thalassa isolate SIO64986	1527444	1501	99	24	10	1624	10	1634	91.9	6.1	1.5	0.6	99.4	0.6	14	0.856793	Candidatus Atelocyanobacterium	Aphanothecaceae	Chroococcales		Cyanobacteria	Terrabacteria group	Bacteria
678	Aphanocapsa montana BDHKU210001	1574475	7341	542	95	47	7958	67	8025	91.5	6.8	1.2	0.6	99.2	0.8	77	0.959502	Aphanocapsa	Merismopediaceae	Synechococcales		Cyanobacteria	Terrabacteria group	Bacteria
679	Mastigocladus laminosus UU774	1594576	5424	449	91	37	5953	48	6001	90.4	7.5	1.5	0.6	99.2	0.8	57	0.949842	Mastigocladus	Hapalosiphonaceae	Nostocales		Cyanobacteria	Terrabacteria group	Bacteria
680	Candidatus Synechococcus spongiarum SP3	1604020	1529	172	38	15	1734	20	1754	87.2	9.8	2.2	0.9	98.9	1.1	26	1.48233	Synechococcus	Synechococcaceae	Synechococcales		Cyanobacteria	Terrabacteria group	Bacteria
681	Geminocystis sp. NIES-3709	1617448	4775	288	75	52	5134	56	5190	92	5.5	1.4	1	98.9	1.1	58	1.11753	Geminocystis	Chroococcaceae	Chroococcales		Cyanobacteria	Terrabacteria group	Bacteria
682	Aliterella atlantica CENA595	1618023	4890	354	58	48	5303	47	5350	91.4	6.6	1.1	0.9	99.1	0.9	60	1.1215	Aliterella	Chroococcidiopsidaceae	Chroococcidiopsidales		Cyanobacteria	Terrabacteria group	Bacteria
683	Limnoraphis robusta CS-951	1637645	6699	492	83	34	7262	46	7308	91.7	6.7	1.1	0.5	99.4	0.6	55	0.7526	Limnoraphis	Oscillatoriaceae	Oscillatoriales		Cyanobacteria	Terrabacteria group	Bacteria
684	Phormidesmis priestleyi Ana	1666911	5493	410	95	46	5939	105	6044	90.9	6.8	1.6	0.8	98.3	1.7	114	1.88617	Phormidesmis	Leptolyngbyaceae	Synechococcales		Cyanobacteria	Terrabacteria group	Bacteria
685	Hapalosiphon sp. MRB220	1704290	7039	447	83	44	7553	60	7613	92.5	5.9	1.1	0.6	99.2	0.8	69	0.906344	Hapalosiphon	Hapalosiphonaceae	Nostocales		Cyanobacteria	Terrabacteria group	Bacteria
686	Planktothricoides sp. SR001	1705388	5743	395	71	34	6189	54	6243	92	6.3	1.1	0.5	99.1	0.9	58	0.929041	Planktothricoides	Microcoleaceae	Oscillatoriales		Cyanobacteria	Terrabacteria group	Bacteria
687	Aphanizomenon flos-aquae WA102	1710896	4588	349	60	27	4985	39	5024	91.3	6.9	1.2	0.5	99.2	0.8	44	0.875796	Aphanizomenon	Aphanizomenonaceae	Nostocales		Cyanobacteria	Terrabacteria group	Bacteria
688	Fischerella sp. NIES-3754	1752063	5857	331	73	30	6242	49	6291	93.1	5.3	1.2	0.5	99.2	0.8	56	0.890161	Fischerella	Hapalosiphonaceae	Nostocales		Cyanobacteria	Terrabacteria group	Bacteria
689	Desertifilum sp. IPPAS B-1220	1781255	6924	377	74	59	7364	70	7434	93.1	5.1	1	0.8	99.1	0.9	78	1.04923	Desertifilum	Desertifilaceae	Oscillatoriales		Cyanobacteria	Terrabacteria group	Bacteria
690	Peptostreptococcus anaerobius	1261	2297	168	39	29	2502	31	2533	90.7	6.6	1.5	1.1	98.8	1.2	37	1.46072	Peptostreptococcus	Peptostreptococcaceae	Clostridiales	Clostridia	Firmicutes	Terrabacteria group	Bacteria
691	Oxobacter pfennigii	36849	4836	358	64	30	5246	42	5288	91.5	6.8	1.2	0.6	99.2	0.8	45	0.850983	Oxobacter	Clostridiaceae	Clostridiales	Clostridia	Firmicutes	Terrabacteria group	Bacteria
692	Acetobacterium bakii	52689	4194	301	46	16	4532	25	4557	92	6.6	1	0.4	99.5	0.5	29	0.636384	Acetobacterium	Eubacteriaceae	Clostridiales	Clostridia	Firmicutes	Terrabacteria group	Bacteria
693	Moorella glycerini	55779	4199	294	45	15	4533	20	4553	92.2	6.5	1	0.3	99.6	0.4	22	0.483198	Moorella	Thermoanaerobacteraceae	Thermoanaerobacterales	Clostridia	Firmicutes	Terrabacteria group	Bacteria
694	Carboxydothermus hydrogenoformans Z-2901	246194	3030	227	39	10	3293	13	3306	91.7	6.9	1.2	0.3	99.6	0.4	14	0.423472	Carboxydothermus	Thermoanaerobacteraceae	Thermoanaerobacterales	Clostridia	Firmicutes	Terrabacteria group	Bacteria
695	Ruminococcus albus 8	246199	3736	240	63	38	4028	49	4077	91.6	5.9	1.5	0.9	98.8	1.2	52	1.27545	Ruminococcus	Ruminococcaceae	Clostridiales	Clostridia	Firmicutes	Terrabacteria group	Bacteria
696	Catabacter hongkongensis	270498	3513	286	61	22	3848	34	3882	90.5	7.4	1.6	0.6	99.1	0.9	38	0.978877	Catabacter	Catabacteriaceae	Clostridiales	Clostridia	Firmicutes	Terrabacteria group	Bacteria
697	Thermincola ferriacetica	281456	3873	296	47	22	4214	24	4238	91.4	7	1.1	0.5	99.4	0.6	30	0.707881	Thermincola	Peptococcaceae	Clostridiales	Clostridia	Firmicutes	Terrabacteria group	Bacteria
698	Symbiobacterium thermophilum IAM 14863	292459	3850	309	51	29	4199	40	4239	90.8	7.3	1.2	0.7	99.1	0.9	46	1.08516	Symbiobacterium	Symbiobacteriaceae	Clostridiales	Clostridia	Firmicutes	Terrabacteria group	Bacteria
699	Flavonifractor plautii	292800	3961	305	59	35	4315	45	4360	90.8	7	1.4	0.8	99	1	52	1.19266	Flavonifractor		Clostridiales	Clostridia	Firmicutes	Terrabacteria group	Bacteria
700	Alkaliphilus metalliredigens QYMF	293826	5235	395	76	35	5695	46	5741	91.2	6.9	1.3	0.6	99.2	0.8	51	0.888347	Alkaliphilus	Clostridiaceae	Clostridiales	Clostridia	Firmicutes	Terrabacteria group	Bacteria
701	Pelotomaculum thermopropionicum SI	370438	3365	294	43	15	3701	16	3717	90.5	7.9	1.2	0.4	99.6	0.4	18	0.484262	Pelotomaculum	Peptococcaceae	Clostridiales	Clostridia	Firmicutes	Terrabacteria group	Bacteria
702	Halothermothrix orenii H 168	373903	3034	254	49	24	3332	29	3361	90.3	7.6	1.5	0.7	99.1	0.9	33	0.981851	Halothermothrix	Halanaerobiaceae	Halanaerobiales	Clostridia	Firmicutes	Terrabacteria group	Bacteria
703	Caldanaerobacter subterraneus subsp. pacificus DSM 12653	391606	2590	238	20	7	2845	10	2855	90.7	8.3	0.7	0.2	99.6	0.4	12	0.420315	Caldanaerobacter	Thermoanaerobacteraceae	Thermoanaerobacterales	Clostridia	Firmicutes	Terrabacteria group	Bacteria
704	Pseudobacteroides cellulosolvens ATCC 35603 = DSM 2933	398512	7156	412	77	24	7635	34	7669	93.3	5.4	1	0.3	99.6	0.4	39	0.508541	Pseudobacteroides	Ruminococcaceae	Clostridiales	Clostridia	Firmicutes	Terrabacteria group	Bacteria
705	Pseudoflavonifractor capillosus ATCC 29799	411467	4376	316	60	31	4746	37	4783	91.5	6.6	1.3	0.6	99.2	0.8	45	0.940832	Pseudoflavonifractor		Clostridiales	Clostridia	Firmicutes	Terrabacteria group	Bacteria
706	Faecalibacterium prausnitzii A2-165	411483	3133	267	62	46	3459	49	3508	89.3	7.6	1.8	1.3	98.6	1.4	57	1.62486	Faecalibacterium	Ruminococcaceae	Clostridiales	Clostridia	Firmicutes	Terrabacteria group	Bacteria
707	Anaerostipes caccae DSM 14662	411490	4171	328	58	28	4552	33	4585	91	7.2	1.3	0.6	99.3	0.7	42	0.916031	Anaerostipes	Lachnospiraceae	Clostridiales	Clostridia	Firmicutes	Terrabacteria group	Bacteria
708	[Clostridium] bolteae ATCC BAA-613	411902	6823	501	91	50	7385	80	7465	91.4	6.7	1.2	0.7	98.9	1.1	84	1.12525	Lachnoclostridium	Lachnospiraceae	Clostridiales	Clostridia	Firmicutes	Terrabacteria group	Bacteria
709	Ammonifex degensii KC4	429009	2541	169	33	12	2746	9	2755	92.2	6.1	1.2	0.4	99.7	0.3	14	0.508167	Ammonifex	Thermoanaerobacteraceae	Thermoanaerobacterales	Clostridia	Firmicutes	Terrabacteria group	Bacteria
710	Anaerofustis stercorihominis DSM 17244	445971	2644	209	40	31	2890	34	2924	90.4	7.1	1.4	1.1	98.8	1.2	37	1.26539	Anaerofustis	Eubacteriaceae	Clostridiales	Clostridia	Firmicutes	Terrabacteria group	Bacteria
711	Anaerotruncus colihominis DSM 17241	445972	3771	289	56	23	4105	34	4139	91.1	7	1.4	0.6	99.2	0.8	40	0.966417	Anaerotruncus	Ruminococcaceae	Clostridiales	Clostridia	Firmicutes	Terrabacteria group	Bacteria
712	Intestinibacter bartlettii DSM 16795	445973	3372	258	55	21	3673	33	3706	91	7	1.5	0.6	99.1	0.9	35	0.944414	Intestinibacter	Peptostreptococcaceae	Clostridiales	Clostridia	Firmicutes	Terrabacteria group	Bacteria
713	Natranaerobius thermophilus JW/NM-WN-LF	457570	3363	346	118	60	3793	94	3887	86.5	8.9	3	1.5	97.6	2.4	100	2.57268	Natranaerobius	Natranaerobiaceae	Natranaerobiales	Clostridia	Firmicutes	Terrabacteria group	Bacteria
714	Candidatus Desulforudis audaxviator MP104C	477974	2701	189	27	10	2911	16	2927	92.3	6.5	0.9	0.3	99.5	0.5	18	0.614964	Candidatus Desulforudis	Peptococcaceae	Clostridiales	Clostridia	Firmicutes	Terrabacteria group	Bacteria
715	Marvinbryantia formatexigens DSM 14469	478749	4706	321	54	40	5068	53	5121	91.9	6.3	1.1	0.8	99	1	59	1.15212	Marvinbryantia	Lachnospiraceae	Clostridiales	Clostridia	Firmicutes	Terrabacteria group	Bacteria
716	Heliobacterium modesticaldum Ice1	498761	3301	269	47	19	3598	38	3636	90.8	7.4	1.3	0.5	99	1	41	1.12761	Heliobacterium	Heliobacteriaceae	Clostridiales	Clostridia	Firmicutes	Terrabacteria group	Bacteria
717	Syntrophaceticus schinkii	499207	2864	265	47	16	3166	26	3192	89.7	8.3	1.5	0.5	99.2	0.8	28	0.877193	Syntrophaceticus	Thermoanaerobacterales Family III. Incertae Sedis	Thermoanaerobacterales	Clostridia	Firmicutes	Terrabacteria group	Bacteria
718	Tyzzerella nexilis DSM 1787	500632	4061	325	84	46	4461	55	4516	89.9	7.2	1.9	1	98.8	1.2	65	1.43933	Tyzzerella	Lachnospiraceae	Clostridiales	Clostridia	Firmicutes	Terrabacteria group	Bacteria
719	Thermoanaerobacter ethanolicus JW 200	509192	3408	279	39	17	3727	16	3743	91	7.5	1	0.5	99.6	0.4	23	0.61448	Thermoanaerobacter	Thermoanaerobacteraceae	Thermoanaerobacterales	Clostridia	Firmicutes	Terrabacteria group	Bacteria
720	Thermotalea metallivorans	520762	3509	245	44	15	3794	19	3813	92	6.4	1.2	0.4	99.5	0.5	24	0.629426	Thermotalea	Clostridiaceae	Clostridiales	Clostridia	Firmicutes	Terrabacteria group	Bacteria
721	Fervidicola ferrireducens	520764	2848	254	34	9	3134	11	3145	90.6	8.1	1.1	0.3	99.7	0.3	13	0.413355	Fervidicola	Thermoanaerobacteraceae	Thermoanaerobacterales	Clostridia	Firmicutes	Terrabacteria group	Bacteria
722	Thermovenabulum gondwanense	520767	2832	229	34	9	3089	15	3104	91.2	7.4	1.1	0.3	99.5	0.5	16	0.515464	Thermovenabulum	Thermoanaerobacterales Family III. Incertae Sedis	Thermoanaerobacterales	Clostridia	Firmicutes	Terrabacteria group	Bacteria
723	Caldicellulosiruptor bescii DSM 6725	521460	3196	215	27	10	3437	11	3448	92.7	6.2	0.8	0.3	99.7	0.3	16	0.464037	Caldicellulosiruptor	Thermoanaerobacterales Family III. Incertae Sedis	Thermoanaerobacterales	Clostridia	Firmicutes	Terrabacteria group	Bacteria
724	Roseburia intestinalis L1-82	536231	4374	348	82	39	4791	52	4843	90.3	7.2	1.7	0.8	98.9	1.1	58	1.1976	Roseburia	Lachnospiraceae	Clostridiales	Clostridia	Firmicutes	Terrabacteria group	Bacteria
725	Desulfitobacterium hafniense DP7	537010	5896	442	84	46	6408	60	6468	91.2	6.8	1.3	0.7	99.1	0.9	71	1.09771	Desulfitobacterium	Peptococcaceae	Clostridiales	Clostridia	Firmicutes	Terrabacteria group	Bacteria
726	Filifactor alocis ATCC 35896	546269	1924	160	43	24	2120	31	2151	89.4	7.4	2	1.1	98.6	1.4	35	1.62715	Filifactor	Peptostreptococcaceae	Clostridiales	Clostridia	Firmicutes	Terrabacteria group	Bacteria
727	Thermosediminibacter oceani DSM 16646	555079	2778	199	37	13	3014	13	3027	91.8	6.6	1.2	0.4	99.6	0.4	17	0.561612	Thermosediminibacter	Thermoanaerobacterales Family III. Incertae Sedis	Thermoanaerobacterales	Clostridia	Firmicutes	Terrabacteria group	Bacteria
728	Dethiobacter alkaliphilus AHT 1	555088	3778	305	62	32	4142	35	4177	90.4	7.3	1.5	0.8	99.2	0.8	43	1.02945	Dethiobacter	Syntrophomonadaceae	Clostridiales	Clostridia	Firmicutes	Terrabacteria group	Bacteria
729	Hungatella hathewayi DSM 13479	566550	6690	576	87	34	7325	62	7387	90.6	7.8	1.2	0.5	99.2	0.8	63	0.85285	Hungatella	Clostridiaceae	Clostridiales	Clostridia	Firmicutes	Terrabacteria group	Bacteria
730	Acetohalobium arabaticum DSM 5501	574087	2890	326	64	43	3262	61	3323	87	9.8	1.9	1.3	98.2	1.8	66	1.98616	Acetohalobium	Halobacteroidaceae	Halanaerobiales	Clostridia	Firmicutes	Terrabacteria group	Bacteria
731	Catonella morbi ATCC 51271	592026	3608	243	46	25	3893	29	3922	92	6.2	1.2	0.6	99.3	0.7	35	0.892402	Catonella	Lachnospiraceae	Clostridiales	Clostridia	Firmicutes	Terrabacteria group	Bacteria
732	Oribacterium sp. oral taxon 078 str. F0262	608534	2602	258	59	17	2897	39	2936	88.6	8.8	2	0.6	98.7	1.3	40	1.3624	Oribacterium	Lachnospiraceae	Clostridiales	Clostridia	Firmicutes	Terrabacteria group	Bacteria
733	Shuttleworthia satelles DSM 14600	626523	2245	196	34	24	2455	44	2499	89.8	7.8	1.4	1	98.2	1.8	49	1.96078	Shuttleworthia	Lachnospiraceae	Clostridiales	Clostridia	Firmicutes	Terrabacteria group	Bacteria
734	Christensenella minuta	626937	3322	256	47	20	3615	30	3645	91.1	7	1.3	0.5	99.2	0.8	31	0.85048	Christensenella	Christensenellaceae	Clostridiales	Clostridia	Firmicutes	Terrabacteria group	Bacteria
735	Clostridium lentocellum DSM 5427	642492	4863	309	74	30	5233	43	5276	92.2	5.9	1.4	0.6	99.2	0.8	49	0.928734	Cellulosilyticum	Lachnospiraceae	Clostridiales	Clostridia	Firmicutes	Terrabacteria group	Bacteria
736	Syntrophothermus lipocalidus DSM 12680	643648	2793	213	39	22	3040	27	3067	91.1	6.9	1.3	0.7	99.1	0.9	30	0.978155	Syntrophothermus	Syntrophomonadaceae	Clostridiales	Clostridia	Firmicutes	Terrabacteria group	Bacteria
737	Thermaerobacter marianensis DSM 12885	644966	2722	213	72	18	2951	74	3025	90	7	2.4	0.6	97.6	2.4	76	2.5124	Thermaerobacter	Clostridiales Family XVII. Incertae Sedis	Clostridiales	Clostridia	Firmicutes	Terrabacteria group	Bacteria
738	Syntrophobotulus glycolicus DSM 8271	645991	3828	308	55	27	4178	40	4218	90.8	7.3	1.3	0.6	99.1	0.9	44	1.04315	Syntrophobotulus	Peptococcaceae	Clostridiales	Clostridia	Firmicutes	Terrabacteria group	Bacteria
739	Butyrivibrio fibrisolvens 16/4	657324	2617	244	48	23	2903	29	2932	89.3	8.3	1.6	0.8	99	1	33	1.12551	Butyrivibrio	Lachnospiraceae	Clostridiales	Clostridia	Firmicutes	Terrabacteria group	Bacteria
740	Ethanoligenens harbinense YUAN-3	663278	3167	234	54	23	3453	25	3478	91.1	6.7	1.6	0.7	99.3	0.7	32	0.920069	Ethanoligenens	Ruminococcaceae	Clostridiales	Clostridia	Firmicutes	Terrabacteria group	Bacteria
741	Subdoligranulum sp. 4_3_54A2FAA	665956	4125	300	71	27	4491	32	4523	91.2	6.6	1.6	0.6	99.3	0.7	38	0.84015	Subdoligranulum	Ruminococcaceae	Clostridiales	Clostridia	Firmicutes	Terrabacteria group	Bacteria
742	Johnsonella ignava ATCC 51276	679200	2639	212	60	18	2899	30	2929	90.1	7.2	2	0.6	99	1	30	1.02424	Johnsonella	Lachnospiraceae	Clostridiales	Clostridia	Firmicutes	Terrabacteria group	Bacteria
743	Syntrophomonas zehnderi OL-4	690567	3357	281	47	16	3679	22	3701	90.7	7.6	1.3	0.4	99.4	0.6	27	0.729533	Syntrophomonas	Syntrophomonadaceae	Clostridiales	Clostridia	Firmicutes	Terrabacteria group	Bacteria
744	Oscillibacter valericigenes Sjm18-20	693746	4521	391	80	39	4985	46	5031	89.9	7.8	1.6	0.8	99.1	0.9	58	1.15285	Oscillibacter	Oscillospiraceae	Clostridiales	Clostridia	Firmicutes	Terrabacteria group	Bacteria
745	Mahella australiensis 50-1 BON	697281	3453	220	44	12	3712	17	3729	92.6	5.9	1.2	0.3	99.5	0.5	21	0.563154	Mahella	Thermoanaerobacterales Family IV. Incertae Sedis	Thermoanaerobacterales	Clostridia	Firmicutes	Terrabacteria group	Bacteria
746	Thermodesulfobium narugense DSM 14796	747365	2335	162	37	18	2534	18	2552	91.5	6.3	1.4	0.7	99.3	0.7	22	0.862069	Thermodesulfobium	Thermodesulfobiaceae	Thermoanaerobacterales	Clostridia	Firmicutes	Terrabacteria group	Bacteria
747	Halobacteroides halobius DSM 5150	748449	3133	316	68	28	3507	38	3545	88.4	8.9	1.9	0.8	98.9	1.1	43	1.21298	Halobacteroides	Halobacteroidaceae	Halanaerobiales	Clostridia	Firmicutes	Terrabacteria group	Bacteria
748	Coprococcus sp. ART55/1	751585	2290	154	36	19	2474	25	2499	91.6	6.2	1.4	0.8	99	1	28	1.12045	Coprococcus	Lachnospiraceae	Clostridiales	Clostridia	Firmicutes	Terrabacteria group	Bacteria
749	Desulfotomaculum gibsoniae DSM 7213	767817	5169	336	69	26	5560	40	5600	92.3	6	1.2	0.5	99.3	0.7	46	0.821429	Desulfotomaculum	Peptococcaceae	Clostridiales	Clostridia	Firmicutes	Terrabacteria group	Bacteria
750	Peptoanaerobacter stomatis	796937	2669	193	54	34	2911	39	2950	90.5	6.5	1.8	1.2	98.7	1.3	44	1.49153	Peptoanaerobacter	Peptostreptococcaceae	Clostridiales	Clostridia	Firmicutes	Terrabacteria group	Bacteria
751	Stomatobaculum longum	796942	2428	208	41	22	2666	33	2699	90	7.7	1.5	0.8	98.8	1.2	37	1.37088	Stomatobaculum	Lachnospiraceae	Clostridiales	Clostridia	Firmicutes	Terrabacteria group	Bacteria
752	Caloramator australicus RC3	857293	3024	232	37	16	3296	13	3309	91.4	7	1.1	0.5	99.6	0.4	20	0.604412	Caloramator	Clostridiaceae	Clostridiales	Clostridia	Firmicutes	Terrabacteria group	Bacteria
753	Pseudoramibacter alactolyticus ATCC 23263	887929	2569	187	40	14	2790	20	2810	91.4	6.7	1.4	0.5	99.3	0.7	24	0.854093	Pseudoramibacter	Eubacteriaceae	Clostridiales	Clostridia	Firmicutes	Terrabacteria group	Bacteria
754	Eubacterium limosum KIST612	903814	4776	299	56	39	5118	52	5170	92.4	5.8	1.1	0.8	99	1	55	1.06383	Eubacterium	Eubacteriaceae	Clostridiales	Clostridia	Firmicutes	Terrabacteria group	Bacteria
755	Desulfosporosinus sp. OT	913865	5896	481	93	39	6460	49	6509	90.6	7.4	1.4	0.6	99.2	0.8	58	0.891074	Desulfosporosinus	Peptococcaceae	Clostridiales	Clostridia	Firmicutes	Terrabacteria group	Bacteria
756	Mogibacterium sp. CM50	936375	1994	183	45	13	2219	16	2235	89.2	8.2	2	0.6	99.3	0.7	21	0.939597	Mogibacterium	Clostridiales Family XIII. Incertae Sedis	Clostridiales	Clostridia	Firmicutes	Terrabacteria group	Bacteria
757	Thermobrachium celere DSM 8682	941824	2911	215	36	10	3162	10	3172	91.8	6.8	1.1	0.3	99.7	0.3	14	0.441362	Thermobrachium	Clostridiaceae	Clostridiales	Clostridia	Firmicutes	Terrabacteria group	Bacteria
758	Youngiibacter fragilis 232.1	994573	4250	333	56	18	4628	29	4657	91.3	7.2	1.2	0.4	99.4	0.6	32	0.687138	Youngiibacter	Clostridiaceae	Clostridiales	Clostridia	Firmicutes	Terrabacteria group	Bacteria
759	Fusibacter sp. 3D3	1048380	5559	369	55	26	5981	28	6009	92.5	6.1	0.9	0.4	99.5	0.5	37	0.615743	Fusibacter	Clostridiales Family XII. Incertae Sedis	Clostridiales	Clostridia	Firmicutes	Terrabacteria group	Bacteria
760	Sulfobacillus acidophilus TPY	1051632	3718	309	42	10	4064	15	4079	91.1	7.6	1	0.2	99.6	0.4	17	0.416769	Sulfobacillus	Clostridiales Family XVII. Incertae Sedis	Clostridiales	Clostridia	Firmicutes	Terrabacteria group	Bacteria
761	Candidatus Arthromitus sp. SFB-1	1054942	1285	161	25	4	1469	6	1475	87.1	10.9	1.7	0.3	99.6	0.4	6	0.40678	Candidatus Arthromitus	Clostridiaceae	Clostridiales	Clostridia	Firmicutes	Terrabacteria group	Bacteria
762	Thermacetogenium phaeum DSM 12270	1089553	3176	264	44	15	3483	16	3499	90.8	7.5	1.3	0.4	99.5	0.5	22	0.628751	Thermacetogenium	Thermoanaerobacteraceae	Thermoanaerobacterales	Clostridia	Firmicutes	Terrabacteria group	Bacteria
763	Lachnoanaerobaculum saburreum F0468	1095750	3274	254	41	25	3565	29	3594	91.1	7.1	1.1	0.7	99.2	0.8	32	0.890373	Lachnoanaerobaculum	Lachnospiraceae	Clostridiales	Clostridia	Firmicutes	Terrabacteria group	Bacteria
764	Clostridioides difficile DA00149	1151331	4109	322	51	22	4475	29	4504	91.2	7.1	1.1	0.5	99.4	0.6	34	0.754885	Clostridioides	Peptostreptococcaceae	Clostridiales	Clostridia	Firmicutes	Terrabacteria group	Bacteria
765	Caloranaerobacter azorensis H53214	1156417	2624	200	35	13	2858	14	2872	91.4	7	1.2	0.5	99.5	0.5	18	0.626741	Caloranaerobacter	Clostridiaceae	Clostridiales	Clostridia	Firmicutes	Terrabacteria group	Bacteria
766	[Clostridium] termitidis CT1112	1195236	7106	405	68	34	7565	48	7613	93.3	5.3	0.9	0.4	99.4	0.6	55	0.722448	Ruminiclostridium	Ruminococcaceae	Clostridiales	Clostridia	Firmicutes	Terrabacteria group	Bacteria
767	Butyricicoccus pullicaecorum 1.2	1203606	3601	253	49	31	3894	40	3934	91.5	6.4	1.2	0.8	99	1	50	1.27097	Butyricicoccus	Clostridiaceae	Clostridiales	Clostridia	Firmicutes	Terrabacteria group	Bacteria
768	Tepidanaerobacter acetatoxydans Re1	1209989	3143	221	38	14	3403	13	3416	92	6.5	1.1	0.4	99.6	0.4	17	0.497658	Tepidanaerobacter	Thermoanaerobacteraceae	Thermoanaerobacterales	Clostridia	Firmicutes	Terrabacteria group	Bacteria
769	Paraclostridium bifermentans ATCC 638	1233171	4043	330	66	36	4435	40	4475	90.3	7.4	1.5	0.8	99.1	0.9	50	1.11732	Paraclostridium	Peptostreptococcaceae	Clostridiales	Clostridia	Firmicutes	Terrabacteria group	Bacteria
770	Dorea sp. 5-2	1235798	6033	413	106	41	6524	69	6593	91.5	6.3	1.6	0.6	99	1	74	1.1224	Dorea	Lachnospiraceae	Clostridiales	Clostridia	Firmicutes	Terrabacteria group	Bacteria
771	Mageeibacillus indolicus 0009-5	1284702	1374	102	24	9	1496	13	1509	91.1	6.8	1.6	0.6	99.1	0.9	16	1.0603	Mageeibacillus	Ruminococcaceae	Clostridiales	Clostridia	Firmicutes	Terrabacteria group	Bacteria
772	Peptoclostridium acidaminophilum DSM 3953	1286171	3439	316	69	21	3814	31	3845	89.4	8.2	1.8	0.5	99.2	0.8	34	0.884265	Peptoclostridium	Peptostreptococcaceae	Clostridiales	Clostridia	Firmicutes	Terrabacteria group	Bacteria
773	Paeniclostridium sordellii ATCC 9714	1292036	2558	549	77	40	3185	39	3224	79.3	17	2.4	1.2	98.8	1.2	51	1.58189	Paeniclostridium	Peptostreptococcaceae	Clostridiales	Clostridia	Firmicutes	Terrabacteria group	Bacteria
774	Halanaerobium saccharolyticum subsp. saccharolyticum DSM 6643	1293054	3265	310	64	30	3622	47	3669	89	8.4	1.7	0.8	98.7	1.3	51	1.39002	Halanaerobium	Halanaerobiaceae	Halanaerobiales	Clostridia	Firmicutes	Terrabacteria group	Bacteria
775	Intestinimonas butyriciproducens	1297617	3664	274	56	26	3993	27	4020	91.1	6.8	1.4	0.6	99.3	0.7	33	0.820896	Intestinimonas		Clostridiales	Clostridia	Firmicutes	Terrabacteria group	Bacteria
776	Clostridium botulinum A1 str. CFSAN002368	1302421	1851	273	45	20	2166	23	2189	84.6	12.5	2.1	0.9	98.9	1.1	28	1.27912	Clostridium	Clostridiaceae	Clostridiales	Clostridia	Firmicutes	Terrabacteria group	Bacteria
777	Caldisalinibacter kiritimatiensis	1304284	3120	255	55	21	3422	29	3451	90.4	7.4	1.6	0.6	99.2	0.8	33	0.956245	Caldisalinibacter	Clostridiaceae	Clostridiales	Clostridia	Firmicutes	Terrabacteria group	Bacteria
778	Dehalobacter sp. UNSWDHB	1339256	3430	253	70	19	3734	38	3772	90.9	6.7	1.9	0.5	99	1	41	1.08696	Dehalobacter	Peptococcaceae	Clostridiales	Clostridia	Firmicutes	Terrabacteria group	Bacteria
779	Orenia metallireducens	1413210	3625	322	59	27	3996	37	4033	89.9	8	1.5	0.7	99.1	0.9	46	1.14059	Orenia	Halobacteroidaceae	Halanaerobiales	Clostridia	Firmicutes	Terrabacteria group	Bacteria
780	Thermoanaerobacterium aotearoense SCUT27	1421016	3289	221	43	18	3548	23	3571	92.1	6.2	1.2	0.5	99.4	0.6	27	0.756091	Thermoanaerobacterium	Thermoanaerobacterales Family III. Incertae Sedis	Thermoanaerobacterales	Clostridia	Firmicutes	Terrabacteria group	Bacteria
781	Geosporobacter ferrireducens	1424294	6518	433	67	34	7010	42	7052	92.4	6.1	1	0.5	99.4	0.6	49	0.694838	Geosporobacter	Clostridiaceae	Clostridiales	Clostridia	Firmicutes	Terrabacteria group	Bacteria
782	Eisenbergiella tayi	1432052	7678	551	109	41	8310	69	8379	91.6	6.6	1.3	0.5	99.2	0.8	73	0.871226	Eisenbergiella	Lachnospiraceae	Clostridiales	Clostridia	Firmicutes	Terrabacteria group	Bacteria
783	Robinsoniella sp. RHS	1504536	7535	524	86	58	8135	68	8203	91.9	6.4	1	0.7	99.2	0.8	77	0.938681	Robinsoniella	Lachnospiraceae	Clostridiales	Clostridia	Firmicutes	Terrabacteria group	Bacteria
784	Ruthenibacterium lactatiformans	1550024	3483	300	50	27	3825	35	3860	90.2	7.8	1.3	0.7	99.1	0.9	42	1.08808	Ruthenibacterium	Ruminococcaceae	Clostridiales	Clostridia	Firmicutes	Terrabacteria group	Bacteria
785	Terrisporobacter othiniensis	1577792	4046	302	48	21	4387	30	4417	91.6	6.8	1.1	0.5	99.3	0.7	33	0.747113	Terrisporobacter	Peptostreptococcaceae	Clostridiales	Clostridia	Firmicutes	Terrabacteria group	Bacteria
786	Blautia sp. YL58	1796616	5406	386	65	37	5844	50	5894	91.7	6.5	1.1	0.6	99.2	0.8	55	0.933152	Blautia	Lachnospiraceae	Clostridiales	Clostridia	Firmicutes	Terrabacteria group	Bacteria
787	Sporosarcina globispora	1459	5516	542	91	60	6145	64	6209	88.8	8.7	1.5	1	99	1	80	1.28845	Sporosarcina	Planococcaceae	Bacillales	Bacilli	Firmicutes	Terrabacteria group	Bacteria
788	Hydrogenibacillus schlegelii	1484	2177	200	27	18	2398	24	2422	89.9	8.3	1.1	0.7	99	1	28	1.15607	Hydrogenibacillus	Bacillaceae	Bacillales	Bacilli	Firmicutes	Terrabacteria group	Bacteria
789	Weissella viridescens	1629	1681	172	45	24	1891	31	1922	87.5	8.9	2.3	1.2	98.4	1.6	35	1.82102	Weissella	Leuconostocaceae	Lactobacillales	Bacilli	Firmicutes	Terrabacteria group	Bacteria
790	Caryophanon latum	33977	3734	329	51	20	4107	27	4134	90.3	8	1.2	0.5	99.3	0.7	34	0.822448	Caryophanon	Planococcaceae	Bacillales	Bacilli	Firmicutes	Terrabacteria group	Bacteria
791	Brevibacillus reuszeri	54915	7250	554	79	41	7878	46	7924	91.5	7	1	0.5	99.4	0.6	55	0.694094	Brevibacillus	Paenibacillaceae	Bacillales	Bacilli	Firmicutes	Terrabacteria group	Bacteria
792	Solibacillus silvestris	76853	4511	372	56	31	4936	34	4970	90.8	7.5	1.1	0.6	99.3	0.7	42	0.84507	Solibacillus	Planococcaceae	Bacillales	Bacilli	Firmicutes	Terrabacteria group	Bacteria
793	Parageobacillus caldoxylosilyticus	81408	4391	416	66	44	4871	46	4917	89.3	8.5	1.3	0.9	99.1	0.9	54	1.09823	Parageobacillus	Bacillaceae	Bacillales	Bacilli	Firmicutes	Terrabacteria group	Bacteria
794	Anaerobacillus macyae	157733	4455	482	92	57	5018	68	5086	87.6	9.5	1.8	1.1	98.7	1.3	82	1.61227	Anaerobacillus	Bacillaceae	Bacillales	Bacilli	Firmicutes	Terrabacteria group	Bacteria
795	Caldibacillus debilis	301148	3145	302	54	28	3500	29	3529	89.1	8.6	1.5	0.8	99.2	0.8	38	1.07679	Caldibacillus	Bacillaceae	Bacillales	Bacilli	Firmicutes	Terrabacteria group	Bacteria
796	Pediococcus ethanolidurans	319653	2360	262	45	52	2667	52	2719	86.8	9.6	1.7	1.9	98.1	1.9	59	2.16992	Pediococcus	Lactobacillaceae	Lactobacillales	Bacilli	Firmicutes	Terrabacteria group	Bacteria
797	Exiguobacterium mexicanum	340146	3529	360	64	23	3952	24	3976	88.8	9.1	1.6	0.6	99.4	0.6	30	0.754527	Exiguobacterium		Bacillales	Bacilli	Firmicutes	Terrabacteria group	Bacteria
798	Salinicoccus halodurans	407035	2943	353	47	44	3337	50	3387	86.9	10.4	1.4	1.3	98.5	1.5	61	1.801	Salinicoccus	Staphylococcaceae	Bacillales	Bacilli	Firmicutes	Terrabacteria group	Bacteria
799	Thermoactinomyces sp. CDF	414750	2641	272	40	16	2945	24	2969	89	9.2	1.3	0.5	99.2	0.8	26	0.875716	Thermoactinomyces	Thermoactinomycetaceae	Bacillales	Bacilli	Firmicutes	Terrabacteria group	Bacteria
800	Macrococcus caseolyticus JCSC5402	458233	2483	227	33	26	2737	32	2769	89.7	8.2	1.2	0.9	98.8	1.2	36	1.30011	Macrococcus	Staphylococcaceae	Bacillales	Bacilli	Firmicutes	Terrabacteria group	Bacteria
801	Alicyclobacillus ferrooxydans	471514	4248	394	63	29	4678	56	4734	89.7	8.3	1.3	0.6	98.8	1.2	62	1.30967	Alicyclobacillus	Alicyclobacillaceae	Bacillales	Bacilli	Firmicutes	Terrabacteria group	Bacteria
802	Paenibacillus sp. P22	483908	4735	366	101	52	5172	82	5254	90.1	7	1.9	1	98.4	1.6	88	1.67491	Paenibacillus	Paenibacillaceae	Bacillales	Bacilli	Firmicutes	Terrabacteria group	Bacteria
803	Oceanobacillus oncorhynchi	545501	4978	511	113	92	5578	116	5694	87.4	9	2	1.6	98	2	129	2.26554	Oceanobacillus	Bacillaceae	Bacillales	Bacilli	Firmicutes	Terrabacteria group	Bacteria
804	Kyrpidia tusciae DSM 2912	562970	3683	279	57	22	4007	34	4041	91.1	6.9	1.4	0.5	99.2	0.8	38	0.940361	Kyrpidia	Alicyclobacillaceae	Bacillales	Bacilli	Firmicutes	Terrabacteria group	Bacteria
805	Terribacillus aidingensis	586416	3682	412	73	44	4151	60	4211	87.4	9.8	1.7	1	98.6	1.4	68	1.61482	Terribacillus	Bacillaceae	Bacillales	Bacilli	Firmicutes	Terrabacteria group	Bacteria
806	Abiotrophia defectiva ATCC 49176	592010	2208	177	46	57	2428	60	2488	88.7	7.1	1.8	2.3	97.6	2.4	69	2.77331	Abiotrophia	Aerococcaceae	Lactobacillales	Bacilli	Firmicutes	Terrabacteria group	Bacteria
807	Granulicatella elegans ATCC 700633	626369	1988	159	45	67	2196	63	2259	88	7	2	3	97.2	2.8	74	3.27579	Granulicatella	Carnobacteriaceae	Lactobacillales	Bacilli	Firmicutes	Terrabacteria group	Bacteria
808	Aneurinibacillus aneurinilyticus ATCC 12856	649747	5552	447	101	47	6086	61	6147	90.3	7.3	1.6	0.8	99	1	74	1.20384	Aneurinibacillus	Paenibacillaceae	Bacillales	Bacilli	Firmicutes	Terrabacteria group	Bacteria
809	Aerococcus viridans ATCC 11563 = CCUG 4311	655812	2242	180	35	35	2461	31	2492	90	7.2	1.4	1.4	98.8	1.2	41	1.64526	Aerococcus	Aerococcaceae	Lactobacillales	Bacilli	Firmicutes	Terrabacteria group	Bacteria
810	Amphibacillus xylanus NBRC 15112	698758	2908	272	55	30	3231	34	3265	89.1	8.3	1.7	0.9	99	1	43	1.317	Amphibacillus	Bacillaceae	Bacillales	Bacilli	Firmicutes	Terrabacteria group	Bacteria
811	Listeria monocytogenes FSL F2-208	702458	2405	339	64	52	2813	47	2860	84.1	11.9	2.2	1.8	98.4	1.6	62	2.16783	Listeria	Listeriaceae	Bacillales	Bacilli	Firmicutes	Terrabacteria group	Bacteria
812	Thermobacillus composti KWC4	717605	4649	347	62	20	5047	31	5078	91.6	6.8	1.2	0.4	99.4	0.6	37	0.728633	Thermobacillus	Paenibacillaceae	Bacillales	Bacilli	Firmicutes	Terrabacteria group	Bacteria
813	Leuconostoc kimchii IMSNU 11154	762051	2324	196	35	19	2551	23	2574	90.3	7.6	1.4	0.7	99.1	0.9	28	1.0878	Leuconostoc	Leuconostocaceae	Lactobacillales	Bacilli	Firmicutes	Terrabacteria group	Bacteria
814	Trichococcus sp. ES5	872292	3326	290	49	16	3658	23	3681	90.4	7.9	1.3	0.4	99.4	0.6	24	0.651997	Trichococcus	Carnobacteriaceae	Lactobacillales	Bacilli	Firmicutes	Terrabacteria group	Bacteria
815	Alloiococcus otitis ATCC 51267	883081	1939	211	55	48	2192	61	2253	86.1	9.4	2.4	2.1	97.3	2.7	64	2.84066	Alloiococcus	Carnobacteriaceae	Lactobacillales	Bacilli	Firmicutes	Terrabacteria group	Bacteria
816	Dolosigranulum pigrum ATCC 51524	883103	2026	198	56	33	2275	38	2313	87.6	8.6	2.4	1.4	98.4	1.6	43	1.85906	Dolosigranulum	Carnobacteriaceae	Lactobacillales	Bacilli	Firmicutes	Terrabacteria group	Bacteria
817	Facklamia hominis ACS-120-V-Sch10	883110	2135	186	50	31	2368	34	2402	88.9	7.7	2.1	1.3	98.6	1.4	40	1.66528	Facklamia	Aerococcaceae	Lactobacillales	Bacilli	Firmicutes	Terrabacteria group	Bacteria
818	Eremococcus coleocola ACS-139-V-Col8	908337	1983	183	37	17	2196	24	2220	89.3	8.2	1.7	0.8	98.9	1.1	28	1.26126	Eremococcus	Aerococcaceae	Lactobacillales	Bacilli	Firmicutes	Terrabacteria group	Bacteria
819	Melissococcus plutonius ATCC 35311	940190	1926	214	46	24	2185	25	2210	87.1	9.7	2.1	1.1	98.9	1.1	31	1.40271	Melissococcus	Enterococcaceae	Lactobacillales	Bacilli	Firmicutes	Terrabacteria group	Bacteria
820	Caldalkalibacillus thermarum TA2.A1	986075	3275	327	46	16	3640	24	3664	89.4	8.9	1.3	0.4	99.3	0.7	27	0.7369	Caldalkalibacillus	Bacillaceae	Bacillales	Bacilli	Firmicutes	Terrabacteria group	Bacteria
821	Desmospora sp. 8437	997346	3869	346	61	34	4270	40	4310	89.8	8	1.4	0.8	99.1	0.9	51	1.18329	Desmospora	Thermoactinomycetaceae	Bacillales	Bacilli	Firmicutes	Terrabacteria group	Bacteria
822	Fictibacillus enclensis	1017270	4967	493	82	80	5544	78	5622	88.3	8.8	1.5	1.4	98.6	1.4	95	1.68979	Fictibacillus	Bacillaceae	Bacillales	Bacilli	Firmicutes	Terrabacteria group	Bacteria
823	Lactobacillus johnsonii pf01	1037411	2014	197	42	37	2255	35	2290	87.9	8.6	1.8	1.6	98.5	1.5	44	1.9214	Lactobacillus	Lactobacillaceae	Lactobacillales	Bacilli	Firmicutes	Terrabacteria group	Bacteria
824	Streptococcus thermophilus CNCM I-1630	1042404	1294	175	24	16	1494	15	1509	85.8	11.6	1.6	1.1	99	1	20	1.32538	Streptococcus	Streptococcaceae	Lactobacillales	Bacilli	Firmicutes	Terrabacteria group	Bacteria
825	Bacillus cereus BAG1O-2	1053168	6148	558	130	95	6827	104	6931	88.7	8.1	1.9	1.4	98.5	1.5	119	1.71692	Bacillus	Bacillaceae	Bacillales	Bacilli	Firmicutes	Terrabacteria group	Bacteria
826	Staphylococcus aureus subsp. aureus ST228	1074919	2746	252	43	54	3027	68	3095	88.7	8.1	1.4	1.7	97.8	2.2	75	2.42326	Staphylococcus	Staphylococcaceae	Bacillales	Bacilli	Firmicutes	Terrabacteria group	Bacteria
827	Paenisporosarcina sp. HGH0030	1078085	3875	309	68	48	4242	58	4300	90.1	7.2	1.6	1.1	98.7	1.3	65	1.51163	Paenisporosarcina	Planococcaceae	Bacillales	Bacilli	Firmicutes	Terrabacteria group	Bacteria
828	Brochothrix thermosphacta DSM 20171 = FSL F6-1036	1121126	2416	295	60	27	2767	31	2798	86.3	10.5	2.1	1	98.9	1.1	39	1.39385	Brochothrix	Listeriaceae	Bacillales	Bacilli	Firmicutes	Terrabacteria group	Bacteria
829	Tumebacillus flagellatus	1157490	5357	367	77	35	5791	45	5836	91.8	6.3	1.3	0.6	99.2	0.8	54	0.925291	Tumebacillus	Alicyclobacillaceae	Bacillales	Bacilli	Firmicutes	Terrabacteria group	Bacteria
830	Enterococcus faecium NRRL B-2354	1104325	2791	304	52	36	3142	41	3183	87.7	9.6	1.6	1.1	98.7	1.3	49	1.53943	Enterococcus	Enterococcaceae	Lactobacillales	Bacilli	Firmicutes	Terrabacteria group	Bacteria
831	Planococcus antarcticus DSM 14505	1185653	3954	368	78	46	4392	54	4446	88.9	8.3	1.8	1	98.8	1.2	62	1.39451	Planococcus	Planococcaceae	Bacillales	Bacilli	Firmicutes	Terrabacteria group	Bacteria
832	Viridibacillus arenosi FSL R5-213	1227360	4777	390	71	52	5236	54	5290	90.3	7.4	1.3	1	99	1	67	1.26654	Viridibacillus	Planococcaceae	Bacillales	Bacilli	Firmicutes	Terrabacteria group	Bacteria
833	Alkalibacterium sp. AK22	1229520	2477	268	52	27	2787	37	2824	87.7	9.5	1.8	1	98.7	1.3	42	1.48725	Alkalibacterium	Carnobacteriaceae	Lactobacillales	Bacilli	Firmicutes	Terrabacteria group	Bacteria
834	Salimicrobium jeotgali	1230341	2944	377	101	56	3401	77	3478	84.6	10.8	2.9	1.6	97.8	2.2	88	2.53019	Salimicrobium	Bacillaceae	Bacillales	Bacilli	Firmicutes	Terrabacteria group	Bacteria
835	Catellicoccus marimammalium M35/04/3	1234409	1418	144	36	28	1602	24	1626	87.2	8.9	2.2	1.7	98.5	1.5	31	1.90652	Catellicoccus	Enterococcaceae	Lactobacillales	Bacilli	Firmicutes	Terrabacteria group	Bacteria
836	Carnobacterium maltaromaticum LMA28	1234679	3807	377	79	35	4253	45	4298	88.6	8.8	1.8	0.8	99	1	58	1.34946	Carnobacterium	Carnobacteriaceae	Lactobacillales	Bacilli	Firmicutes	Terrabacteria group	Bacteria
837	Lactococcus lactis subsp. cremoris TIFN5	1234875	1910	263	48	19	2217	23	2240	85.3	11.7	2.1	0.8	99	1	28	1.25	Lactococcus	Streptococcaceae	Lactobacillales	Bacilli	Firmicutes	Terrabacteria group	Bacteria
838	Bhargavaea cecembensis DSE10	1235279	3585	381	61	38	4018	47	4065	88.2	9.4	1.5	0.9	98.8	1.2	55	1.35301	Bhargavaea	Planococcaceae	Bacillales	Bacilli	Firmicutes	Terrabacteria group	Bacteria
839	Planomicrobium glaciei CHR43	1273538	4362	404	63	51	4822	58	4880	89.4	8.3	1.3	1	98.8	1.2	63	1.29098	Planomicrobium	Planococcaceae	Bacillales	Bacilli	Firmicutes	Terrabacteria group	Bacteria
840	Gracilibacillus boraciitolerans JCM 21714	1298598	3335	462	89	52	3872	66	3938	84.7	11.7	2.3	1.3	98.3	1.7	75	1.90452	Gracilibacillus	Bacillaceae	Bacillales	Bacilli	Firmicutes	Terrabacteria group	Bacteria
841	Tetragenococcus muriaticus PMC-11-5	1302649	1887	320	64	57	2259	69	2328	81.1	13.7	2.7	2.4	97	3	76	3.2646	Tetragenococcus	Enterococcaceae	Lactobacillales	Bacilli	Firmicutes	Terrabacteria group	Bacteria
842	Gemella bergeriae ATCC 700627	1321820	1821	128	28	24	1980	21	2001	91	6.4	1.4	1.2	99	1	30	1.49925	Gemella		Bacillales	Bacilli	Firmicutes	Terrabacteria group	Bacteria
843	Oenococcus oeni X2L	1335618	1503	146	26	11	1671	15	1686	89.1	8.7	1.5	0.7	99.1	0.9	17	1.0083	Oenococcus	Leuconostocaceae	Lactobacillales	Bacilli	Firmicutes	Terrabacteria group	Bacteria
844	Pontibacillus marinus BH030004 = DSM 16465	1385511	4502	488	124	106	5091	129	5220	86.2	9.3	2.4	2	97.5	2.5	150	2.87356	Pontibacillus	Bacillaceae	Bacillales	Bacilli	Firmicutes	Terrabacteria group	Bacteria
845	Desulfuribacillus stibiiarsenatis	1390249	3629	286	47	20	3951	31	3982	91.1	7.2	1.2	0.5	99.2	0.8	36	0.904068	Desulfuribacillus		Bacillales	Bacilli	Firmicutes	Terrabacteria group	Bacteria
846	Lysinibacillus sphaericus CBAM5	1400869	5686	414	67	34	6158	43	6201	91.7	6.7	1.1	0.5	99.3	0.7	50	0.806322	Lysinibacillus	Bacillaceae	Bacillales	Bacilli	Firmicutes	Terrabacteria group	Bacteria
847	Vagococcus lutrae LBD1	1408226	2194	212	37	23	2442	24	2466	89	8.6	1.5	0.9	99	1	31	1.2571	Vagococcus	Enterococcaceae	Lactobacillales	Bacilli	Firmicutes	Terrabacteria group	Bacteria
848	Tepidibacillus decaturensis	1413211	3094	246	42	19	3382	19	3401	91	7.2	1.2	0.6	99.4	0.6	25	0.735078	Tepidibacillus	Bacillaceae	Bacillales	Bacilli	Firmicutes	Terrabacteria group	Bacteria
849	Paraliobacillus sp. PM-2	1462524	3341	366	70	50	3771	56	3827	87.3	9.6	1.8	1.3	98.5	1.5	68	1.77685	Paraliobacillus	Bacillaceae	Bacillales	Bacilli	Firmicutes	Terrabacteria group	Bacteria
850	Lentibacillus amyloliquefaciens	1472767	3733	460	91	78	4265	97	4362	85.6	10.5	2.1	1.8	97.8	2.2	108	2.47593	Lentibacillus	Bacillaceae	Bacillales	Bacilli	Firmicutes	Terrabacteria group	Bacteria
851	Geobacillus sp. CAMR12739	1482738	1268	170	36	20	1472	22	1494	84.9	11.4	2.4	1.3	98.5	1.5	25	1.67336	Geobacillus	Bacillaceae	Bacillales	Bacilli	Firmicutes	Terrabacteria group	Bacteria
852	Jeotgalibacillus malaysiensis	1508404	4172	433	83	70	4669	89	4758	87.7	9.1	1.7	1.5	98.1	1.9	98	2.05969	Jeotgalibacillus	Planococcaceae	Bacillales	Bacilli	Firmicutes	Terrabacteria group	Bacteria
853	Halobacillus sp. BBL2006	1543706	3854	540	95	70	4473	86	4559	84.5	11.8	2.1	1.5	98.1	1.9	96	2.10572	Halobacillus	Bacillaceae	Bacillales	Bacilli	Firmicutes	Terrabacteria group	Bacteria
854	Anoxybacillus sp. BCO1	1548750	2678	486	69	32	3230	35	3265	82	14.9	2.1	1	98.9	1.1	42	1.28637	Anoxybacillus	Bacillaceae	Bacillales	Bacilli	Firmicutes	Terrabacteria group	Bacteria
855	Fructobacillus sp. EFB-N1	1658766	1716	182	41	25	1936	28	1964	87.4	9.3	2.1	1.3	98.6	1.4	32	1.62933	Fructobacillus	Leuconostocaceae	Lactobacillales	Bacilli	Firmicutes	Terrabacteria group	Bacteria
856	Psychrobacillus sp. FJAT-21963	1712028	4311	391	60	34	4752	44	4796	89.9	8.2	1.3	0.7	99.1	0.9	49	1.02168	Psychrobacillus	Bacillaceae	Bacillales	Bacilli	Firmicutes	Terrabacteria group	Bacteria
857	Domibacillus iocasae	1714016	3794	428	87	47	4296	60	4356	87.1	9.8	2	1.1	98.6	1.4	68	1.56107	Domibacillus	Bacillaceae	Bacillales	Bacilli	Firmicutes	Terrabacteria group	Bacteria
858	Kurthia sp. 11kri321	1750719	3360	299	53	30	3709	33	3742	89.8	8	1.4	0.8	99.1	0.9	41	1.09567	Kurthia	Planococcaceae	Bacillales	Bacilli	Firmicutes	Terrabacteria group	Bacteria
859	Jeotgalicoccus sp.	1871619	2406	245	46	37	2690	44	2734	88	9	1.7	1.4	98.4	1.6	49	1.79225	Jeotgalicoccus	Staphylococcaceae	Bacillales	Bacilli	Firmicutes	Terrabacteria group	Bacteria
860	Virgibacillus sp.	1872700	4585	493	93	63	5149	85	5234	87.6	9.4	1.8	1.2	98.4	1.6	93	1.77684	Virgibacillus	Bacillaceae	Bacillales	Bacilli	Firmicutes	Terrabacteria group	Bacteria
861	Cohnella sp.	1883426	3646	288	59	25	3975	43	4018	90.7	7.2	1.5	0.6	98.9	1.1	47	1.16974	Cohnella	Paenibacillaceae	Bacillales	Bacilli	Firmicutes	Terrabacteria group	Bacteria
862	Erysipelothrix sp.	38403	2737	184	24	13	2942	16	2958	92.5	6.2	0.8	0.4	99.5	0.5	17	0.574713	Erysipelothrix	Erysipelotrichaceae	Erysipelotrichales	Erysipelotrichia	Firmicutes	Terrabacteria group	Bacteria
863	Catenibacterium mitsuokai DSM 15897	451640	2795	226	35	17	3053	20	3073	91	7.4	1.1	0.6	99.3	0.7	27	0.87862	Catenibacterium	Erysipelotrichaceae	Erysipelotrichales	Erysipelotrichia	Firmicutes	Terrabacteria group	Bacteria
864	Holdemanella biformis DSM 3989	518637	2678	208	37	17	2918	22	2940	91.1	7.1	1.3	0.6	99.3	0.7	24	0.816327	Holdemanella	Erysipelotrichaceae	Erysipelotrichales	Erysipelotrichia	Firmicutes	Terrabacteria group	Bacteria
865	Holdemania filiformis DSM 12042	545696	3965	320	38	34	4316	41	4357	91	7.3	0.9	0.8	99.1	0.9	45	1.03282	Holdemania	Erysipelotrichaceae	Erysipelotrichales	Erysipelotrichia	Firmicutes	Terrabacteria group	Bacteria
866	Coprobacillus sp. 3_3_56FAA	665941	4277	316	38	22	4631	22	4653	91.9	6.8	0.8	0.5	99.5	0.5	29	0.623254	Coprobacillus	Erysipelotrichaceae	Erysipelotrichales	Erysipelotrichia	Firmicutes	Terrabacteria group	Bacteria
867	Bulleidia extructa W1219	679192	1555	131	31	9	1713	13	1726	90.1	7.6	1.8	0.5	99.2	0.8	17	0.984936	Bulleidia	Erysipelotrichaceae	Erysipelotrichales	Erysipelotrichia	Firmicutes	Terrabacteria group	Bacteria
868	Solobacterium moorei F0204	706433	2295	173	32	8	2497	11	2508	91.5	6.9	1.3	0.3	99.6	0.4	13	0.518341	Solobacterium	Erysipelotrichaceae	Erysipelotrichales	Erysipelotrichia	Firmicutes	Terrabacteria group	Bacteria
869	Faecalitalea cylindroides T2-87	717960	1286	143	30	7	1454	12	1466	87.7	9.8	2	0.5	99.2	0.8	13	0.886767	Faecalitalea	Erysipelotrichaceae	Erysipelotrichales	Erysipelotrichia	Firmicutes	Terrabacteria group	Bacteria
870	Turicibacter sp. HGF1	910310	3223	269	37	15	3525	19	3544	90.9	7.6	1	0.4	99.5	0.5	24	0.677201	Turicibacter	Erysipelotrichaceae	Erysipelotrichales	Erysipelotrichia	Firmicutes	Terrabacteria group	Bacteria
871	[Clostridium] innocuum 2959	999413	4884	364	68	43	5305	54	5359	91.1	6.8	1.3	0.8	99	1	57	1.06363	Erysipelatoclostridium	Erysipelotrichaceae	Erysipelotrichales	Erysipelotrichia	Firmicutes	Terrabacteria group	Bacteria
872	Eggerthia catenaformis OT 569 = DSM 20559	999415	2143	145	26	14	2313	15	2328	92.1	6.2	1.1	0.6	99.4	0.6	19	0.816151	Eggerthia	Erysipelotrichaceae	Erysipelotrichales	Erysipelotrichia	Firmicutes	Terrabacteria group	Bacteria
873	Kandleria vitulina DSM 20405	1410657	2311	208	39	25	2550	33	2583	89.5	8.1	1.5	1	98.7	1.3	36	1.39373	Kandleria	Erysipelotrichaceae	Erysipelotrichales	Erysipelotrichia	Firmicutes	Terrabacteria group	Bacteria
874	Candidatus Stoquefichus sp. KLE1796	1574263	3622	246	41	22	3907	24	3931	92.1	6.3	1	0.6	99.4	0.6	30	0.763165	Candidatus Stoquefichus	Erysipelotrichaceae	Erysipelotrichales	Erysipelotrichia	Firmicutes	Terrabacteria group	Bacteria
875	Faecalibaculum rodentium	1702221	2554	225	32	8	2805	14	2819	90.6	8	1.1	0.3	99.5	0.5	18	0.638524	Faecalibaculum	Erysipelotrichaceae	Erysipelotrichales	Erysipelotrichia	Firmicutes	Terrabacteria group	Bacteria
876	Anaerovibrio lipolyticus	82374	2519	279	44	29	2836	35	2871	87.7	9.7	1.5	1	98.8	1.2	40	1.39324	Anaerovibrio	Selenomonadaceae	Selenomonadales	Negativicutes	Firmicutes	Terrabacteria group	Bacteria
877	Thermosinus carboxydivorans Nor1	401526	3314	255	57	17	3609	34	3643	91	7	1.6	0.5	99.1	0.9	36	0.988197	Thermosinus	Sporomusaceae	Selenomonadales	Negativicutes	Firmicutes	Terrabacteria group	Bacteria
878	Sporomusa sp. An4	411922	5517	430	66	35	6001	47	6048	91.2	7.1	1.1	0.6	99.2	0.8	52	0.859788	Sporomusa	Sporomusaceae	Selenomonadales	Negativicutes	Firmicutes	Terrabacteria group	Bacteria
879	Pelosinus sp. UFO1	484770	5637	378	64	33	6071	41	6112	92.2	6.2	1	0.5	99.3	0.7	46	0.752618	Pelosinus	Sporomusaceae	Selenomonadales	Negativicutes	Firmicutes	Terrabacteria group	Bacteria
880	Mitsuokella multacida DSM 20544	500635	2821	238	43	28	3097	33	3130	90.1	7.6	1.4	0.9	98.9	1.1	36	1.15016	Mitsuokella	Selenomonadaceae	Selenomonadales	Negativicutes	Firmicutes	Terrabacteria group	Bacteria
881	Acidaminococcus intestini RyC-MR95	568816	2583	255	37	24	2869	30	2899	89.1	8.8	1.3	0.8	99	1	34	1.17282	Acidaminococcus	Acidaminococcaceae	Acidaminococcales	Negativicutes	Firmicutes	Terrabacteria group	Bacteria
882	Phascolarctobacterium succinatutens YIT 12067	626939	2321	209	34	12	2559	17	2576	90.1	8.1	1.3	0.5	99.3	0.7	19	0.737578	Phascolarctobacterium	Acidaminococcaceae	Acidaminococcales	Negativicutes	Firmicutes	Terrabacteria group	Bacteria
883	Megamonas hypermegale ART12/1	657316	1633	222	29	11	1883	12	1895	86.2	11.7	1.5	0.6	99.4	0.6	16	0.844327	Megamonas	Selenomonadaceae	Selenomonadales	Negativicutes	Firmicutes	Terrabacteria group	Bacteria
884	Dialister succinatiphilus YIT 11850	742743	2252	208	41	17	2493	25	2518	89.4	8.3	1.6	0.7	99	1	28	1.11199	Dialister	Veillonellaceae	Veillonellales	Negativicutes	Firmicutes	Terrabacteria group	Bacteria
885	Anaeroglobus geminatus F0357	861450	2000	188	24	21	2210	23	2233	89.6	8.4	1.1	0.9	99	1	25	1.11957	Anaeroglobus	Veillonellaceae	Veillonellales	Negativicutes	Firmicutes	Terrabacteria group	Bacteria
886	Veillonella seminalis ACS-216-V-Col6b	883156	2455	188	34	23	2672	28	2700	90.9	7	1.3	0.9	99	1	32	1.18519	Veillonella	Veillonellaceae	Veillonellales	Negativicutes	Firmicutes	Terrabacteria group	Bacteria
887	Centipeda periodontii DSM 2778	888060	2791	231	45	25	3061	31	3092	90.3	7.5	1.5	0.8	99	1	35	1.13195	Centipeda	Selenomonadaceae	Selenomonadales	Negativicutes	Firmicutes	Terrabacteria group	Bacteria
888	Selenomonas ruminantium subsp. lactilytica TAM6421	927704	3660	309	73	39	4029	52	4081	89.7	7.6	1.8	1	98.7	1.3	59	1.44572	Selenomonas	Selenomonadaceae	Selenomonadales	Negativicutes	Firmicutes	Terrabacteria group	Bacteria
889	Acetonema longum DSM 6540	1009370	4741	387	76	33	5192	45	5237	90.5	7.4	1.5	0.6	99.1	0.9	52	0.992935	Acetonema	Sporomusaceae	Selenomonadales	Negativicutes	Firmicutes	Terrabacteria group	Bacteria
890	Megasphaera cerevisiae DSM 20462	1122219	3208	262	44	17	3501	30	3531	90.9	7.4	1.2	0.5	99.2	0.8	33	0.934579	Megasphaera	Veillonellaceae	Veillonellales	Negativicutes	Firmicutes	Terrabacteria group	Bacteria
891	Propionispora sp. 2/2-37	1677858	4664	336	62	22	5047	37	5084	91.7	6.6	1.2	0.4	99.3	0.7	39	0.767113	Propionispora	Sporomusaceae	Selenomonadales	Negativicutes	Firmicutes	Terrabacteria group	Bacteria
892	Anaerosporomusa subterranea	1794912	4407	336	47	47	4787	50	4837	91.1	6.9	1	1	99	1	56	1.15774	Anaerosporomusa	Sporomusaceae	Selenomonadales	Negativicutes	Firmicutes	Terrabacteria group	Bacteria
893	Parvimonas micra ATCC 33270	411465	1862	153	35	21	2045	26	2071	89.9	7.4	1.7	1	98.7	1.3	29	1.40029	Parvimonas	Peptoniphilaceae	Tissierellales	Tissierellia	Firmicutes	Terrabacteria group	Bacteria
894	Anaerococcus lactolyticus ATCC 51172	525254	2207	193	48	26	2447	27	2474	89.2	7.8	1.9	1.1	98.9	1.1	35	1.41471	Anaerococcus	Peptoniphilaceae	Tissierellales	Tissierellia	Firmicutes	Terrabacteria group	Bacteria
895	Finegoldia magna SY403409CC001050417	866779	2232	215	63	41	2509	42	2551	87.5	8.4	2.5	1.6	98.4	1.6	52	2.03842	Finegoldia	Peptoniphilaceae	Tissierellales	Tissierellia	Firmicutes	Terrabacteria group	Bacteria
896	Helcococcus kunzii ATCC 51366	883114	2162	175	40	27	2374	30	2404	89.9	7.3	1.7	1.1	98.8	1.2	36	1.4975	Helcococcus	Peptoniphilaceae	Tissierellales	Tissierellia	Firmicutes	Terrabacteria group	Bacteria
897	Peptoniphilus lacrimalis DNF00528	1401070	3921	351	89	53	4359	55	4414	88.8	8	2	1.2	98.8	1.2	69	1.56321	Peptoniphilus	Peptoniphilaceae	Tissierellales	Tissierellia	Firmicutes	Terrabacteria group	Bacteria
898	Limnochorda pilosa	1555112	4074	335	84	15	4456	52	4508	90.4	7.4	1.9	0.3	98.8	1.2	52	1.1535	Limnochorda	Limnochordaceae	Limnochordales	Limnochordia	Firmicutes	Terrabacteria group	Bacteria
899	Nocardioides luteus	1844	5986	477	95	46	6531	73	6604	90.6	7.2	1.4	0.7	98.9	1.1	83	1.25681	Nocardioides	Nocardioidaceae	Propionibacteriales	Actinobacteria	Actinobacteria	Terrabacteria group	Bacteria
900	Frankia sp. CpI1-S	1502723	6572	539	145	60	7178	138	7316	89.8	7.4	2	0.8	98.1	1.9	146	1.99563	Frankia	Frankiaceae	Frankiales	Actinobacteria	Actinobacteria	Terrabacteria group	Bacteria
901	Pimelobacter simplex	2045	5671	481	88	53	6228	65	6293	90.1	7.6	1.4	0.8	99	1	77	1.22358	Pimelobacter	Nocardioidaceae	Propionibacteriales	Actinobacteria	Actinobacteria	Terrabacteria group	Bacteria
902	Brevibacterium casei	33889	3491	338	104	53	3892	94	3986	87.6	8.5	2.6	1.3	97.6	2.4	103	2.58404	Brevibacterium	Brevibacteriaceae	Micrococcales	Actinobacteria	Actinobacteria	Terrabacteria group	Bacteria
903	Sinomonas atrocyanea	37927	4488	392	87	44	4939	72	5011	89.6	7.8	1.7	0.9	98.6	1.4	81	1.61644	Sinomonas	Micrococcaceae	Micrococcales	Actinobacteria	Actinobacteria	Terrabacteria group	Bacteria
904	Oerskovia enterophila	43678	4220	350	95	34	4622	77	4699	89.8	7.4	2	0.7	98.4	1.6	82	1.74505	Oerskovia	Cellulomonadaceae	Micrococcales	Actinobacteria	Actinobacteria	Terrabacteria group	Bacteria
905	Asanoa ferruginea	53367	6496	490	84	62	7053	79	7132	91.1	6.9	1.2	0.9	98.9	1.1	87	1.21985	Asanoa	Micromonosporaceae	Micromonosporales	Actinobacteria	Actinobacteria	Terrabacteria group	Bacteria
906	Lechevalieria aerocolonigenes	68170	8719	708	134	50	9532	79	9611	90.7	7.4	1.4	0.5	99.2	0.8	88	0.915618	Lechevalieria	Pseudonocardiaceae	Pseudonocardiales	Actinobacteria	Actinobacteria	Terrabacteria group	Bacteria
907	Streptomyces alboniger	132473	2173	181	37	18	2388	21	2409	90.2	7.5	1.5	0.7	99.1	0.9	25	1.03778	Streptomyces	Streptomycetaceae	Streptomycetales	Actinobacteria	Actinobacteria	Terrabacteria group	Bacteria
908	Planomonospora sphaerica	161355	7796	682	172	69	8575	144	8719	89.4	7.8	2	0.8	98.3	1.7	152	1.74332	Planomonospora	Streptosporangiaceae	Streptosporangiales	Actinobacteria	Actinobacteria	Terrabacteria group	Bacteria
909	Streptomonospora alba	183763	4471	546	134	83	5115	119	5234	85.4	10.4	2.6	1.6	97.7	2.3	129	2.46465	Streptomonospora	Nocardiopsaceae	Streptosporangiales	Actinobacteria	Actinobacteria	Terrabacteria group	Bacteria
910	Varibaculum cambriense	184870	1894	213	53	24	2145	39	2184	86.7	9.8	2.4	1.1	98.2	1.8	45	2.06044	Varibaculum	Actinomycetaceae	Actinomycetales	Actinobacteria	Actinobacteria	Terrabacteria group	Bacteria
911	Dermacoccus sp. Ellin185	188626	2886	275	74	39	3206	68	3274	88.1	8.4	2.3	1.2	97.9	2.1	71	2.1686	Dermacoccus	Dermacoccaceae	Micrococcales	Actinobacteria	Actinobacteria	Terrabacteria group	Bacteria
912	Tsukamurella pseudospumae	239498	4952	425	88	34	5438	61	5499	90.1	7.7	1.6	0.6	98.9	1.1	65	1.18203	Tsukamurella	Tsukamurellaceae	Corynebacteriales	Actinobacteria	Actinobacteria	Terrabacteria group	Bacteria
913	Glutamicibacter arilaitensis	256701	3800	333	59	38	4174	56	4230	89.8	7.9	1.4	0.9	98.7	1.3	65	1.53664	Glutamicibacter	Micrococcaceae	Micrococcales	Actinobacteria	Actinobacteria	Terrabacteria group	Bacteria
914	Verrucosispora maris AB-18-032	263358	6441	473	116	43	7012	61	7073	91.1	6.7	1.6	0.6	99.1	0.9	72	1.01796	Verrucosispora	Micromonosporaceae	Micromonosporales	Actinobacteria	Actinobacteria	Terrabacteria group	Bacteria
915	Kineococcus radiotolerans SRS30216 = ATCC BAA-149	266940	4826	407	108	54	5317	78	5395	89.5	7.5	2	1	98.6	1.4	90	1.66821	Kineococcus	Kineosporiaceae	Kineosporiales	Actinobacteria	Actinobacteria	Terrabacteria group	Bacteria
916	Renibacterium salmoninarum ATCC 33209	288705	3114	377	62	25	3527	51	3578	87	10.5	1.7	0.7	98.6	1.4	53	1.48127	Renibacterium	Micrococcaceae	Micrococcales	Actinobacteria	Actinobacteria	Terrabacteria group	Bacteria
917	Paenarthrobacter aurescens TC1	290340	5082	425	94	43	5568	76	5644	90	7.5	1.7	0.8	98.7	1.3	79	1.39972	Paenarthrobacter	Micrococcaceae	Micrococcales	Actinobacteria	Actinobacteria	Terrabacteria group	Bacteria
918	Janibacter sp. HTCC2649	313589	4298	354	77	49	4707	71	4778	90	7.4	1.6	1	98.5	1.5	77	1.61155	Janibacter	Intrasporangiaceae	Micrococcales	Actinobacteria	Actinobacteria	Terrabacteria group	Bacteria
919	Microbispora sp. ATCC PTA-5024	316330	8282	782	140	51	9178	77	9255	89.5	8.4	1.5	0.6	99.2	0.8	85	0.918422	Microbispora	Streptosporangiaceae	Streptosporangiales	Actinobacteria	Actinobacteria	Terrabacteria group	Bacteria
920	Actinoalloteichus hymeniacidonis	340345	5974	482	133	45	6540	94	6634	90.1	7.3	2	0.7	98.6	1.4	99	1.49231	Actinoalloteichus	Pseudonocardiaceae	Pseudonocardiales	Actinobacteria	Actinobacteria	Terrabacteria group	Bacteria
921	Kutzneria sp. 744	345341	11290	784	142	53	12177	92	12269	92	6.4	1.2	0.4	99.3	0.7	98	0.798761	Kutzneria	Pseudonocardiaceae	Pseudonocardiales	Actinobacteria	Actinobacteria	Terrabacteria group	Bacteria
922	Acidothermus cellulolyticus 11B	351607	2629	201	48	15	2863	30	2893	90.9	6.9	1.7	0.5	99	1	35	1.20982	Acidothermus	Acidothermaceae	Acidothermales	Actinobacteria	Actinobacteria	Terrabacteria group	Bacteria
923	Salinispora arenicola CNS-205	391037	5461	345	83	47	5868	68	5936	92	5.8	1.4	0.8	98.9	1.1	75	1.26348	Salinispora	Micromonosporaceae	Micromonosporales	Actinobacteria	Actinobacteria	Terrabacteria group	Bacteria
924	Brachybacterium phenoliresistens	396014	3876	382	95	35	4313	75	4388	88.3	8.7	2.2	0.8	98.3	1.7	81	1.84594	Brachybacterium	Dermabacteraceae	Micrococcales	Actinobacteria	Actinobacteria	Terrabacteria group	Bacteria
925	Saccharopolyspora erythraea NRRL 2338	405948	7737	858	153	68	8697	119	8816	87.8	9.7	1.7	0.8	98.7	1.3	129	1.46325	Saccharopolyspora	Pseudonocardiaceae	Pseudonocardiales	Actinobacteria	Actinobacteria	Terrabacteria group	Bacteria
926	Microterricola viridarii	412690	3514	300	58	19	3852	39	3891	90.3	7.7	1.5	0.5	99	1	47	1.20792	Microterricola	Microbacteriaceae	Micrococcales	Actinobacteria	Actinobacteria	Terrabacteria group	Bacteria
927	Actinopolyspora erythraea	414996	3867	470	138	64	4427	112	4539	85.2	10.4	3	1.4	97.5	2.5	120	2.64375	Actinopolyspora	Actinopolysporaceae	Actinopolysporales	Actinobacteria	Actinobacteria	Terrabacteria group	Bacteria
928	Hoyosella subflava DQS3-9A1	443218	4910	418	88	32	5396	52	5448	90.1	7.7	1.6	0.6	99	1	57	1.04626	Hoyosella	Mycobacteriaceae	Corynebacteriales	Actinobacteria	Actinobacteria	Terrabacteria group	Bacteria
929	Pseudonocardia sp. AL041005-10	445576	4525	449	105	51	5055	75	5130	88.2	8.8	2	1	98.5	1.5	84	1.63743	Pseudonocardia	Pseudonocardiaceae	Pseudonocardiales	Actinobacteria	Actinobacteria	Terrabacteria group	Bacteria
930	Actinosynnema mirum DSM 43827	446462	7777	557	163	61	8453	105	8558	90.9	6.5	1.9	0.7	98.8	1.2	118	1.37883	Actinosynnema	Pseudonocardiaceae	Pseudonocardiales	Actinobacteria	Actinobacteria	Terrabacteria group	Bacteria
931	Sanguibacter keddieii DSM 10542	446469	4191	348	85	48	4591	81	4672	89.7	7.4	1.8	1	98.3	1.7	88	1.88356	Sanguibacter	Sanguibacteraceae	Micrococcales	Actinobacteria	Actinobacteria	Terrabacteria group	Bacteria
932	Stackebrandtia nassauensis DSM 44728	446470	6922	507	150	66	7559	86	7645	90.5	6.6	2	0.9	98.9	1.1	105	1.37345	Stackebrandtia	Glycomycetaceae	Glycomycetales	Actinobacteria	Actinobacteria	Terrabacteria group	Bacteria
933	Xylanimonas cellulosilytica DSM 15894	446471	3685	296	68	34	4026	57	4083	90.3	7.2	1.7	0.8	98.6	1.4	65	1.59197	Xylanimonas	Promicromonosporaceae	Micrococcales	Actinobacteria	Actinobacteria	Terrabacteria group	Bacteria
934	Pseudarthrobacter chlorophenolicus A6	452863	4614	423	107	44	5107	81	5188	88.9	8.2	2.1	0.8	98.4	1.6	88	1.69622	Pseudarthrobacter	Micrococcaceae	Micrococcales	Actinobacteria	Actinobacteria	Terrabacteria group	Bacteria
935	Thermobispora bispora DSM 43833	469371	4044	307	64	30	4404	41	4445	91	6.9	1.4	0.7	99.1	0.9	49	1.10236	Thermobispora			Actinobacteria	Actinobacteria	Terrabacteria group	Bacteria
936	Thermomonospora curvata DSM 43183	471852	5280	393	127	38	5780	58	5838	90.4	6.7	2.2	0.7	99	1	61	1.04488	Thermomonospora	Thermomonosporaceae	Streptosporangiales	Actinobacteria	Actinobacteria	Terrabacteria group	Bacteria
937	Beutenbergia cavernae DSM 12333	471853	4749	330	83	43	5133	72	5205	91.2	6.3	1.6	0.8	98.6	1.4	76	1.46013	Beutenbergia	Beutenbergiaceae	Micrococcales	Actinobacteria	Actinobacteria	Terrabacteria group	Bacteria
938	Jonesia denitrificans DSM 20603	471856	2778	216	46	28	3029	39	3068	90.5	7	1.5	0.9	98.7	1.3	46	1.49935	Jonesia	Jonesiaceae	Micrococcales	Actinobacteria	Actinobacteria	Terrabacteria group	Bacteria
939	Kytococcus sedentarius DSM 20547	478801	2699	264	93	33	3011	78	3089	87.4	8.5	3	1.1	97.5	2.5	80	2.58983	Kytococcus	Dermacoccaceae	Micrococcales	Actinobacteria	Actinobacteria	Terrabacteria group	Bacteria
940	Nakamurella multipartita DSM 44233	479431	5731	463	100	45	6265	74	6339	90.4	7.3	1.6	0.7	98.8	1.2	79	1.24625	Nakamurella	Nakamurellaceae	Nakamurellales	Actinobacteria	Actinobacteria	Terrabacteria group	Bacteria
941	Streptosporangium roseum DSM 43021	479432	10094	734	143	50	10920	101	11021	91.6	6.7	1.3	0.5	99.1	0.9	107	0.970874	Streptosporangium	Streptosporangiaceae	Streptosporangiales	Actinobacteria	Actinobacteria	Terrabacteria group	Bacteria
942	Catenulispora acidiphila DSM 44928	479433	9937	674	162	100	10729	144	10873	91.4	6.2	1.5	0.9	98.7	1.3	160	1.47153	Catenulispora	Catenulisporaceae	Catenulisporales	Actinobacteria	Actinobacteria	Terrabacteria group	Bacteria
943	Kribbella flavida DSM 17836	479435	7707	515	102	56	8296	84	8380	92	6.1	1.2	0.7	99	1	94	1.12172	Kribbella	Nocardioidaceae	Propionibacteriales	Actinobacteria	Actinobacteria	Terrabacteria group	Bacteria
944	Geodermatophilus obscurus DSM 43160	526225	5131	424	86	60	5618	83	5701	90	7.4	1.5	1.1	98.5	1.5	92	1.61375	Geodermatophilus	Geodermatophilaceae	Geodermatophilales	Actinobacteria	Actinobacteria	Terrabacteria group	Bacteria
945	Rhodoluna lacicola	529884	1648	127	28	13	1801	15	1816	90.7	7	1.5	0.7	99.2	0.8	19	1.04626	Rhodoluna	Microbacteriaceae	Micrococcales	Actinobacteria	Actinobacteria	Terrabacteria group	Bacteria
946	Propionibacterium acidifaciens F0233	553198	2941	238	46	36	3219	42	3261	90.2	7.3	1.4	1.1	98.7	1.3	50	1.53327	Propionibacterium	Propionibacteriaceae	Propionibacteriales	Actinobacteria	Actinobacteria	Terrabacteria group	Bacteria
947	Luteipulveratus mongoliensis	571913	5019	468	101	44	5564	68	5632	89.1	8.3	1.8	0.8	98.8	1.2	77	1.36719	Luteipulveratus	Dermacoccaceae	Micrococcales	Actinobacteria	Actinobacteria	Terrabacteria group	Bacteria
948	Intrasporangium chromatireducens Q5-1	584657	4641	432	89	36	5132	66	5198	89.3	8.3	1.7	0.7	98.7	1.3	70	1.34667	Intrasporangium	Intrasporangiaceae	Micrococcales	Actinobacteria	Actinobacteria	Terrabacteria group	Bacteria
949	Micrococcus luteus SK58	596312	2503	245	52	27	2778	49	2827	88.5	8.7	1.8	1	98.3	1.7	52	1.83941	Micrococcus	Micrococcaceae	Micrococcales	Actinobacteria	Actinobacteria	Terrabacteria group	Bacteria
950	Scardovia inopinata F0304	641146	1589	148	59	29	1769	56	1825	87.1	8.1	3.2	1.6	96.9	3.1	60	3.28767	Scardovia	Bifidobacteriaceae	Bifidobacteriales	Actinobacteria	Actinobacteria	Terrabacteria group	Bacteria
951	Leucobacter sp. G161	663704	3326	281	51	19	3644	33	3677	90.5	7.6	1.4	0.5	99.1	0.9	37	1.00626	Leucobacter	Microbacteriaceae	Micrococcales	Actinobacteria	Actinobacteria	Terrabacteria group	Bacteria
952	Thermobifida cellulosilytica TB100	665004	3817	369	71	38	4234	61	4295	88.9	8.6	1.7	0.9	98.6	1.4	67	1.55995	Thermobifida	Nocardiopsaceae	Streptosporangiales	Actinobacteria	Actinobacteria	Terrabacteria group	Bacteria
953	Cryobacterium arcticum	670052	4259	336	72	28	4641	54	4695	90.7	7.2	1.5	0.6	98.8	1.2	59	1.25666	Cryobacterium	Microbacteriaceae	Micrococcales	Actinobacteria	Actinobacteria	Terrabacteria group	Bacteria
954	Segniliparus rugosus ATCC BAA-974	679197	3216	317	65	35	3582	51	3633	88.5	8.7	1.8	1	98.6	1.4	57	1.56895	Segniliparus	Segniliparaceae	Corynebacteriales	Actinobacteria	Actinobacteria	Terrabacteria group	Bacteria
955	Propionibacterium acnes JCM 18918	1302243	1485	279	62	31	1826	31	1857	80	15	3.3	1.7	98.3	1.7	41	2.20786	Cutibacterium	Propionibacteriaceae	Propionibacteriales	Actinobacteria	Actinobacteria	Terrabacteria group	Bacteria
956	Pseudopropionibacterium propionicum F0230a	767029	3126	263	53	31	3433	40	3473	90	7.6	1.5	0.9	98.8	1.2	45	1.29571	Pseudopropionibacterium	Propionibacteriaceae	Propionibacteriales	Actinobacteria	Actinobacteria	Terrabacteria group	Bacteria
957	Kibdelosporangium phytohabitans	860235	11420	795	156	67	12341	97	12438	91.8	6.4	1.3	0.5	99.2	0.8	109	0.876347	Kibdelosporangium	Pseudonocardiaceae	Pseudonocardiales	Actinobacteria	Actinobacteria	Terrabacteria group	Bacteria
958	Mobiluncus mulieris ATCC 35239	871571	2221	170	68	21	2428	52	2480	89.6	6.9	2.7	0.8	97.9	2.1	53	2.1371	Mobiluncus	Actinomycetaceae	Actinomycetales	Actinobacteria	Actinobacteria	Terrabacteria group	Bacteria
959	Saccharomonospora marina XMU15	882083	6131	478	123	51	6690	93	6783	90.4	7	1.8	0.8	98.6	1.4	99	1.45953	Saccharomonospora	Pseudonocardiaceae	Pseudonocardiales	Actinobacteria	Actinobacteria	Terrabacteria group	Bacteria
960	Actinotignum schaalii FB123-CNA-2	883067	1830	186	46	30	2044	48	2092	87.5	8.9	2.2	1.4	97.7	2.3	55	2.62906	Actinotignum	Actinomycetaceae	Actinomycetales	Actinobacteria	Actinobacteria	Terrabacteria group	Bacteria
961	Propionimicrobium lymphophilum ACS-093-V-SCH5	883161	2237	189	57	30	2474	39	2513	89	7.5	2.3	1.2	98.4	1.6	51	2.02945	Propionimicrobium	Propionibacteriaceae	Propionibacteriales	Actinobacteria	Actinobacteria	Terrabacteria group	Bacteria
962	Turicella otitidis ATCC 51513	883169	1631	187	42	29	1840	49	1889	86.3	9.9	2.2	1.5	97.4	2.6	53	2.80572	Turicella	Corynebacteriaceae	Corynebacteriales	Actinobacteria	Actinobacteria	Terrabacteria group	Bacteria
963	Rothia aeria F0184	888019	2268	204	48	28	2498	50	2548	89	8	1.9	1.1	98	2	53	2.08006	Rothia	Micrococcaceae	Micrococcales	Actinobacteria	Actinobacteria	Terrabacteria group	Bacteria
964	Dietzia cinnamea P4	910954	3408	344	79	38	3792	77	3869	88.1	8.9	2	1	98	2	82	2.11941	Dietzia	Dietziaceae	Corynebacteriales	Actinobacteria	Actinobacteria	Terrabacteria group	Bacteria
965	Cryptosporangium arvum DSM 44712	927661	4723	301	58	30	5061	51	5112	92.4	5.9	1.1	0.6	99	1	55	1.0759	Cryptosporangium	Cryptosporangiaceae	Frankiales	Actinobacteria	Actinobacteria	Terrabacteria group	Bacteria
966	Actinotalea ferrariae CF5-4	948458	3655	324	77	33	4032	57	4089	89.4	7.9	1.9	0.8	98.6	1.4	64	1.56517	Actinotalea	Cellulomonadaceae	Micrococcales	Actinobacteria	Actinobacteria	Terrabacteria group	Bacteria
967	Microlunatus phosphovorus NM-1	1032480	5604	400	118	45	6090	77	6167	90.9	6.5	1.9	0.7	98.8	1.2	82	1.32966	Microlunatus	Propionibacteriaceae	Propionibacteriales	Actinobacteria	Actinobacteria	Terrabacteria group	Bacteria
968	Candidatus Aquiluna sp. IMCC13023	1081644	1488	183	37	12	1699	21	1720	86.5	10.6	2.2	0.7	98.8	1.2	23	1.33721	Candidatus Aquiluna	Microbacteriaceae	Micrococcales	Actinobacteria	Actinobacteria	Terrabacteria group	Bacteria
969	Mobilicoccus pelagius NBRC 104925	1089455	3237	319	87	47	3616	74	3690	87.7	8.6	2.4	1.3	98	2	81	2.19512	Mobilicoccus	Dermatophilaceae	Micrococcales	Actinobacteria	Actinobacteria	Terrabacteria group	Bacteria
970	Mycobacterium tuberculosis RGTB327	1091500	3280	437	78	51	3791	55	3846	85.3	11.4	2	1.3	98.6	1.4	64	1.66407	Mycobacterium	Mycobacteriaceae	Corynebacteriales	Actinobacteria	Actinobacteria	Terrabacteria group	Bacteria
971	Gordonia rhizosphera NBRC 16068	1108045	6424	483	87	32	6965	61	7026	91.4	6.9	1.2	0.5	99.1	0.9	67	0.953601	Gordonia	Gordoniaceae	Corynebacteriales	Actinobacteria	Actinobacteria	Terrabacteria group	Bacteria
972	Nocardia brasiliensis ATCC 700358	1133849	8962	663	112	53	9718	72	9790	91.5	6.8	1.1	0.5	99.3	0.7	82	0.837589	Nocardia	Nocardiaceae	Corynebacteriales	Actinobacteria	Actinobacteria	Terrabacteria group	Bacteria
973	Blastococcus saxobsidens DD2	1146883	4819	428	83	49	5321	58	5379	89.6	8	1.5	0.9	98.9	1.1	68	1.26418	Blastococcus	Geodermatophilaceae	Geodermatophilales	Actinobacteria	Actinobacteria	Terrabacteria group	Bacteria
974	Bifidobacterium scardovii JCM 12489 = DSM 13734	1150461	2682	247	72	24	2974	51	3025	88.7	8.2	2.4	0.8	98.3	1.7	54	1.78512	Bifidobacterium	Bifidobacteriaceae	Bifidobacteriales	Actinobacteria	Actinobacteria	Terrabacteria group	Bacteria
975	Micromonospora lupini str. Lupac 08	1150864	7256	490	126	60	7847	85	7932	91.5	6.2	1.6	0.8	98.9	1.1	96	1.21029	Micromonospora	Micromonosporaceae	Micromonosporales	Actinobacteria	Actinobacteria	Terrabacteria group	Bacteria
976	Amycolatopsis orientalis HCCB10007	1156913	9220	707	137	73	10029	108	10137	91	7	1.4	0.7	98.9	1.1	122	1.20351	Amycolatopsis	Pseudonocardiaceae	Pseudonocardiales	Actinobacteria	Actinobacteria	Terrabacteria group	Bacteria
977	Saccharothrix espanaensis DSM 44229	1179773	9319	573	149	52	10012	81	10093	92.3	5.7	1.5	0.5	99.2	0.8	91	0.901615	Saccharothrix	Pseudonocardiaceae	Pseudonocardiales	Actinobacteria	Actinobacteria	Terrabacteria group	Bacteria
978	Austwickia chelonae NBRC 105200	1184607	3305	301	86	36	3661	67	3728	88.7	8.1	2.3	1	98.2	1.8	73	1.95815	Austwickia	Dermatophilaceae	Micrococcales	Actinobacteria	Actinobacteria	Terrabacteria group	Bacteria
979	Kineosphaera limosa NBRC 100340	1184609	4561	431	100	40	5037	95	5132	88.9	8.4	1.9	0.8	98.1	1.9	100	1.94856	Kineosphaera	Dermatophilaceae	Micrococcales	Actinobacteria	Actinobacteria	Terrabacteria group	Bacteria
980	Parascardovia denticolens IPLA 20019	1193128	1583	154	58	33	1773	55	1828	86.6	8.4	3.2	1.8	97	3	61	3.33698	Parascardovia	Bifidobacteriaceae	Bifidobacteriales	Actinobacteria	Actinobacteria	Terrabacteria group	Bacteria
981	Tetrasphaera japonica T1-X7	1194083	4692	375	83	29	5128	51	5179	90.6	7.2	1.6	0.6	99	1	56	1.08129	Tetrasphaera	Intrasporangiaceae	Micrococcales	Actinobacteria	Actinobacteria	Terrabacteria group	Bacteria
982	Rhodococcus wratislaviensis IFP 2016	1195242	9021	913	154	91	10064	115	10179	88.6	9	1.5	0.9	98.9	1.1	133	1.30661	Rhodococcus	Nocardiaceae	Corynebacteriales	Actinobacteria	Actinobacteria	Terrabacteria group	Bacteria
983	Nocardiopsis alba ATCC BAA-2165	1205910	5153	546	131	65	5796	99	5895	87.4	9.3	2.2	1.1	98.3	1.7	113	1.91688	Nocardiopsis	Nocardiopsaceae	Streptosporangiales	Actinobacteria	Actinobacteria	Terrabacteria group	Bacteria
984	Mycobacterium mageritense DSM 44476 = CIP 104973	1209984	8103	614	117	43	8807	70	8877	91.3	6.9	1.3	0.5	99.2	0.8	79	0.88994	Mycolicibacterium	Mycobacteriaceae	Corynebacteriales	Actinobacteria	Actinobacteria	Terrabacteria group	Bacteria
985	Arcanobacterium sp. S3PF19	1219585	1133	101	24	8	1248	18	1266	89.5	8	1.9	0.6	98.6	1.4	20	1.57978	Arcanobacterium	Actinomycetaceae	Actinomycetales	Actinobacteria	Actinobacteria	Terrabacteria group	Bacteria
986	Actinobaculum sp. oral taxon 183 str. F0552	1227261	2063	204	60	27	2307	47	2354	87.6	8.7	2.5	1.1	98	2	50	2.12404	Actinobaculum	Actinomycetaceae	Actinomycetales	Actinobacteria	Actinobacteria	Terrabacteria group	Bacteria
987	Paeniglutamicibacter gangotriensis Lz1y	1276920	4076	341	83	34	4469	65	4534	89.9	7.5	1.8	0.7	98.6	1.4	68	1.49978	Paeniglutamicibacter	Micrococcaceae	Micrococcales	Actinobacteria	Actinobacteria	Terrabacteria group	Bacteria
988	Clavibacter cf. michiganensis LMG 26808	1291006	3177	287	61	35	3513	47	3560	89.2	8.1	1.7	1	98.7	1.3	55	1.54494	Clavibacter	Microbacteriaceae	Micrococcales	Actinobacteria	Actinobacteria	Terrabacteria group	Bacteria
989	Curtobacterium flaccumfaciens UCD-AKU	1292022	3510	317	57	40	3869	55	3924	89.4	8.1	1.5	1	98.6	1.4	63	1.6055	Curtobacterium	Microbacteriaceae	Micrococcales	Actinobacteria	Actinobacteria	Terrabacteria group	Bacteria
990	Isoptericola dokdonensis DS-3	1300344	3854	286	88	39	4206	61	4267	90.3	6.7	2.1	0.9	98.6	1.4	70	1.6405	Isoptericola	Promicromonosporaceae	Micrococcales	Actinobacteria	Actinobacteria	Terrabacteria group	Bacteria
991	Williamsia sp. D3	1313067	4979	407	85	37	5440	68	5508	90.4	7.4	1.5	0.7	98.8	1.2	73	1.32534	Williamsia	Williamsiaceae	Corynebacteriales	Actinobacteria	Actinobacteria	Terrabacteria group	Bacteria
992	Alloscardovia omnicolens F0580	1321816	1665	132	34	26	1819	38	1857	89.7	7.1	1.8	1.4	98	2	39	2.10016	Alloscardovia	Bifidobacteriaceae	Bifidobacteriales	Actinobacteria	Actinobacteria	Terrabacteria group	Bacteria
993	Agrococcus pavilionensis RW1	1330458	2896	251	63	25	3188	47	3235	89.5	7.8	1.9	0.8	98.5	1.5	51	1.57651	Agrococcus	Microbacteriaceae	Micrococcales	Actinobacteria	Actinobacteria	Terrabacteria group	Bacteria
994	Kitasatospora cheerisanensis KCTC 2395	1348663	7059	650	116	51	7808	68	7876	89.6	8.3	1.5	0.6	99.1	0.9	77	0.977654	Kitasatospora	Streptomycetaceae	Streptomycetales	Actinobacteria	Actinobacteria	Terrabacteria group	Bacteria
995	Mumia flava	1348852	16147	1271	259	156	17616	217	17833	90.5	7.1	1.5	0.9	98.8	1.2	244	1.36825	Mumia	Nocardioidaceae	Propionibacteriales	Actinobacteria	Actinobacteria	Terrabacteria group	Bacteria
996	Leifsonia aquatica ATCC 14665	1358026	4235	417	80	31	4716	47	4763	88.9	8.8	1.7	0.7	99	1	52	1.09175	Leifsonia	Microbacteriaceae	Micrococcales	Actinobacteria	Actinobacteria	Terrabacteria group	Bacteria
997	Knoellia aerolata DSM 18566	1385519	3957	355	84	42	4372	66	4438	89.2	8	1.9	0.9	98.5	1.5	70	1.57729	Knoellia	Intrasporangiaceae	Micrococcales	Actinobacteria	Actinobacteria	Terrabacteria group	Bacteria
998	Pseudoglutamicibacter albus DNF00011	1401063	1752	201	61	35	1991	58	2049	85.5	9.8	3	1.7	97.2	2.8	65	3.17228	Pseudoglutamicibacter	Micrococcaceae	Micrococcales	Actinobacteria	Actinobacteria	Terrabacteria group	Bacteria
999	Tessaracoccus lapidicaptus	1427523	3230	289	58	22	3563	36	3599	89.7	8	1.6	0.6	99	1	40	1.11142	Tessaracoccus	Propionibacteriaceae	Propionibacteriales	Actinobacteria	Actinobacteria	Terrabacteria group	Bacteria
1000	Trueperella pyogenes TP8	1435056	2170	204	42	19	2413	22	2435	89.1	8.4	1.7	0.8	99.1	0.9	25	1.02669	Trueperella	Actinomycetaceae	Actinomycetales	Actinobacteria	Actinobacteria	Terrabacteria group	Bacteria
1001	Dermabacter hominis 1368	1450519	2359	202	56	48	2613	52	2665	88.5	7.6	2.1	1.8	98	2	61	2.28893	Dermabacter	Dermabacteraceae	Micrococcales	Actinobacteria	Actinobacteria	Terrabacteria group	Bacteria
1002	Corynebacterium diphtheriae bv. mitis str. ISS 3319	1450520	2304	191	45	20	2531	29	2560	90	7.5	1.8	0.8	98.9	1.1	36	1.40625	Corynebacterium	Corynebacteriaceae	Corynebacteriales	Actinobacteria	Actinobacteria	Terrabacteria group	Bacteria
1003	Microbacterium sp. CH12i	1479651	2560	226	48	17	2825	26	2851	89.8	7.9	1.7	0.6	99.1	0.9	29	1.01719	Microbacterium	Microbacteriaceae	Micrococcales	Actinobacteria	Actinobacteria	Terrabacteria group	Bacteria
1004	Georgenia sp. SUBG003	1497974	1941	261	67	24	2260	33	2293	84.6	11.4	2.9	1	98.6	1.4	37	1.61361	Georgenia	Bogoriellaceae	Micrococcales	Actinobacteria	Actinobacteria	Terrabacteria group	Bacteria
1005	Prauserella sp. Am3	1515610	5209	541	133	72	5817	138	5955	87.5	9.1	2.2	1.2	97.7	2.3	147	2.46851	Prauserella	Pseudonocardiaceae	Pseudonocardiales	Actinobacteria	Actinobacteria	Terrabacteria group	Bacteria
1006	Cellulosimicrobium sp. MM	1523621	1751	192	54	34	1987	44	2031	86.2	9.5	2.7	1.7	97.8	2.2	49	2.4126	Cellulosimicrobium	Promicromonosporaceae	Micrococcales	Actinobacteria	Actinobacteria	Terrabacteria group	Bacteria
1007	Lawsonella clevelandensis	1528099	1522	139	30	21	1680	32	1712	88.9	8.1	1.8	1.2	98.1	1.9	35	2.04439	Lawsonella		Corynebacteriales	Actinobacteria	Actinobacteria	Terrabacteria group	Bacteria
1008	Lentzea guizhouensis	1586287	9540	704	151	74	10363	106	10469	91.1	6.7	1.4	0.7	99	1	118	1.12714	Lentzea	Pseudonocardiaceae	Pseudonocardiales	Actinobacteria	Actinobacteria	Terrabacteria group	Bacteria
1009	Arthrobacter sp. Hiyo6	1588022	1922	285	52	21	2248	32	2280	84.3	12.5	2.3	0.9	98.6	1.4	38	1.66667	Arthrobacter	Micrococcaceae	Micrococcales	Actinobacteria	Actinobacteria	Terrabacteria group	Bacteria
1010	Alloactinosynnema sp. L-07	1653480	7162	543	140	57	7813	89	7902	90.6	6.9	1.8	0.7	98.9	1.1	102	1.29081	Alloactinosynnema	Pseudonocardiaceae	Pseudonocardiales	Actinobacteria	Actinobacteria	Terrabacteria group	Bacteria
1011	Arsenicicoccus sp. oral taxon 190	1658671	3167	278	70	32	3495	52	3547	89.3	7.8	2	0.9	98.5	1.5	59	1.66338	Arsenicicoccus	Intrasporangiaceae	Micrococcales	Actinobacteria	Actinobacteria	Terrabacteria group	Bacteria
1012	Kocuria sp. SM24M-10	1660349	3786	389	79	48	4235	67	4302	88	9	1.8	1.1	98.4	1.6	77	1.78987	Kocuria	Micrococcaceae	Micrococcales	Actinobacteria	Actinobacteria	Terrabacteria group	Bacteria
1013	Modestobacter sp. VKM Ac-2676	1678130	2508	332	60	35	2891	44	2935	85.5	11.3	2	1.2	98.5	1.5	48	1.63543	Modestobacter	Geodermatophilaceae	Geodermatophilales	Actinobacteria	Actinobacteria	Terrabacteria group	Bacteria
1014	Agreia sp. Leaf244	1736305	3911	352	68	32	4300	63	4363	89.6	8.1	1.6	0.7	98.6	1.4	68	1.55856	Agreia	Microbacteriaceae	Micrococcales	Actinobacteria	Actinobacteria	Terrabacteria group	Bacteria
1015	Rathayibacter sp. Leaf294	1736326	3999	332	63	36	4383	47	4430	90.3	7.5	1.4	0.8	98.9	1.1	53	1.19639	Rathayibacter	Microbacteriaceae	Micrococcales	Actinobacteria	Actinobacteria	Terrabacteria group	Bacteria
1016	Cellulomonas sp. Leaf334	1736339	4725	359	75	34	5140	53	5193	91	6.9	1.4	0.7	99	1	59	1.13614	Cellulomonas	Cellulomonadaceae	Micrococcales	Actinobacteria	Actinobacteria	Terrabacteria group	Bacteria
1017	Frigoribacterium sp. Leaf415	1736372	3098	333	62	39	3468	64	3532	87.7	9.4	1.8	1.1	98.2	1.8	69	1.95357	Frigoribacterium	Microbacteriaceae	Micrococcales	Actinobacteria	Actinobacteria	Terrabacteria group	Bacteria
1018	Marmoricola sp. Leaf446	1736379	3727	390	85	46	4185	63	4248	87.7	9.2	2	1.1	98.5	1.5	74	1.742	Marmoricola	Nocardioidaceae	Propionibacteriales	Actinobacteria	Actinobacteria	Terrabacteria group	Bacteria
1019	Phycicoccus sp. Soil803	1736415	4279	410	84	38	4743	68	4811	88.9	8.5	1.7	0.8	98.6	1.4	75	1.55893	Phycicoccus	Intrasporangiaceae	Micrococcales	Actinobacteria	Actinobacteria	Terrabacteria group	Bacteria
1020	Terrabacter sp. Root181	1736484	4753	402	100	49	5223	81	5304	89.6	7.6	1.9	0.9	98.5	1.5	86	1.62142	Terrabacter	Intrasporangiaceae	Micrococcales	Actinobacteria	Actinobacteria	Terrabacteria group	Bacteria
1021	Yonghaparkia sp. Root332	1736516	2675	233	37	14	2933	26	2959	90.4	7.9	1.3	0.5	99.1	0.9	31	1.04765	Yonghaparkia	Microbacteriaceae	Micrococcales	Actinobacteria	Actinobacteria	Terrabacteria group	Bacteria
1022	Angustibacter sp. Root456	1736539	3902	355	91	47	4340	55	4395	88.8	8.1	2.1	1.1	98.7	1.3	60	1.36519	Angustibacter	Kineosporiaceae	Kineosporiales	Actinobacteria	Actinobacteria	Terrabacteria group	Bacteria
1023	Serinicoccus sp. JLT9	1758689	3445	386	85	49	3881	84	3965	86.9	9.7	2.1	1.2	97.9	2.1	89	2.24464	Serinicoccus	Intrasporangiaceae	Micrococcales	Actinobacteria	Actinobacteria	Terrabacteria group	Bacteria
1024	Frondihabitans sp. PAMC 28766	1795630	4066	370	77	45	4495	63	4558	89.2	8.1	1.7	1	98.6	1.4	72	1.57964	Frondihabitans	Microbacteriaceae	Micrococcales	Actinobacteria	Actinobacteria	Terrabacteria group	Bacteria
1025	Branchiibius sp. NY16-3462-2	1807500	3782	348	73	40	4190	53	4243	89.1	8.2	1.7	0.9	98.8	1.2	60	1.41409	Branchiibius	Dermacoccaceae	Micrococcales	Actinobacteria	Actinobacteria	Terrabacteria group	Bacteria
1026	Plantibacter sp. H53	1827323	3873	346	68	29	4263	53	4316	89.7	8	1.6	0.7	98.8	1.2	57	1.32067	Plantibacter	Microbacteriaceae	Micrococcales	Actinobacteria	Actinobacteria	Terrabacteria group	Bacteria
1027	Enteractinococcus helveticum	1837282	3367	303	57	32	3717	42	3759	89.6	8.1	1.5	0.9	98.9	1.1	46	1.22373	Enteractinococcus	Micrococcaceae	Micrococcales	Actinobacteria	Actinobacteria	Terrabacteria group	Bacteria
1028	Humibacillus sp. DSM 29435	1869167	4576	430	99	48	5066	87	5153	88.8	8.3	1.9	0.9	98.3	1.7	95	1.84359	Humibacillus	Intrasporangiaceae	Micrococcales	Actinobacteria	Actinobacteria	Terrabacteria group	Bacteria
1029	Nesterenkonia sp. PF2B19	1881858	2523	310	80	44	2887	70	2957	85.3	10.5	2.7	1.5	97.6	2.4	79	2.67163	Nesterenkonia	Micrococcaceae	Micrococcales	Actinobacteria	Actinobacteria	Terrabacteria group	Bacteria
1030	Rubrobacter radiotolerans	42256	3462	361	86	60	3888	81	3969	87.2	9.1	2.2	1.5	98	2	88	2.21718	Rubrobacter	Rubrobacteraceae	Rubrobacterales	Rubrobacteria	Actinobacteria	Terrabacteria group	Bacteria
1031	Denitrobacterium detoxificans	79604	2192	179	41	43	2406	49	2455	89.3	7.3	1.7	1.8	98	2	54	2.19959	Denitrobacterium	Eggerthellaceae	Eggerthellales	Coriobacteriia	Actinobacteria	Terrabacteria group	Bacteria
1032	Collinsella aerofaciens ATCC 25986	411903	2361	218	44	25	2609	39	2648	89.2	8.2	1.7	0.9	98.5	1.5	42	1.5861	Collinsella	Coriobacteriaceae	Coriobacteriales	Coriobacteriia	Actinobacteria	Terrabacteria group	Bacteria
1033	Cryptobacterium curtum DSM 15641	469378	1689	135	48	27	1864	35	1899	88.9	7.1	2.5	1.4	98.2	1.8	39	2.05371	Cryptobacterium	Eggerthellaceae	Eggerthellales	Coriobacteriia	Actinobacteria	Terrabacteria group	Bacteria
1034	Eggerthella sp. YY7918	502558	3203	217	44	47	3458	53	3511	91.2	6.2	1.3	1.3	98.5	1.5	59	1.68043	Eggerthella	Eggerthellaceae	Eggerthellales	Coriobacteriia	Actinobacteria	Terrabacteria group	Bacteria
1035	Gordonibacter pamelaeae 7-10-1-b	657308	2081	162	31	26	2280	20	2300	90.5	7	1.3	1.1	99.1	0.9	31	1.34783	Gordonibacter	Eggerthellaceae	Eggerthellales	Coriobacteriia	Actinobacteria	Terrabacteria group	Bacteria
1036	Coriobacterium glomerans PW2	700015	2131	171	27	20	2324	25	2349	90.7	7.3	1.1	0.9	98.9	1.1	28	1.192	Coriobacterium	Coriobacteriaceae	Coriobacteriales	Coriobacteriia	Actinobacteria	Terrabacteria group	Bacteria
1037	Atopobium sp. BV3Ac4	1111121	1837	142	36	27	2011	31	2042	90	7	1.8	1.3	98.5	1.5	39	1.90989	Atopobium	Atopobiaceae	Coriobacteriales	Coriobacteriia	Actinobacteria	Terrabacteria group	Bacteria
1038	Coriobacteriaceae bacterium BV3Ac1	1111135	1820	121	29	20	1970	20	1990	91.5	6.1	1.5	1	99	1	26	1.30653		Coriobacteriaceae	Coriobacteriales	Coriobacteriia	Actinobacteria	Terrabacteria group	Bacteria
1039	Slackia sp. CM382	1111137	2150	133	41	29	2320	33	2353	91.4	5.7	1.7	1.2	98.6	1.4	38	1.61496	Slackia	Eggerthellaceae	Eggerthellales	Coriobacteriia	Actinobacteria	Terrabacteria group	Bacteria
1040	Olsenella profusa F0195	1125712	2697	223	26	34	2946	34	2980	90.5	7.5	0.9	1.1	98.9	1.1	40	1.34228	Olsenella	Atopobiaceae	Coriobacteriales	Coriobacteriia	Actinobacteria	Terrabacteria group	Bacteria
1041	Enterorhabdus caecimuris B7	1235794	2719	183	66	65	2957	76	3033	89.6	6	2.2	2.1	97.5	2.5	84	2.76954	Enterorhabdus	Eggerthellaceae	Eggerthellales	Coriobacteriia	Actinobacteria	Terrabacteria group	Bacteria
1042	Adlercreutzia equolifaciens DSM 19450	1384484	2717	176	49	58	2927	73	3000	90.6	5.9	1.6	1.9	97.6	2.4	78	2.6	Adlercreutzia	Eggerthellaceae	Eggerthellales	Coriobacteriia	Actinobacteria	Terrabacteria group	Bacteria
1043	Conexibacter woesei DSM 14684	469383	6779	453	97	95	7295	129	7424	91.3	6.1	1.3	1.3	98.3	1.7	134	1.80496	Conexibacter	Conexibacteraceae	Solirubrobacterales	Thermoleophilia	Actinobacteria	Terrabacteria group	Bacteria
1044	Patulibacter medicamentivorans	1097667	4459	343	62	52	4850	66	4916	90.7	7	1.3	1.1	98.7	1.3	71	1.44426	Patulibacter	Patulibacteraceae	Solirubrobacterales	Thermoleophilia	Actinobacteria	Terrabacteria group	Bacteria
1045	Acidimicrobium ferrooxidans DSM 10331	525909	2262	186	25	15	2471	17	2488	90.9	7.5	1	0.6	99.3	0.7	22	0.884244	Acidimicrobium	Acidimicrobiaceae	Acidimicrobiales	Acidimicrobiia	Actinobacteria	Terrabacteria group	Bacteria
1046	Ferrimicrobium acidiphilum DSM 19497	1121877	2876	214	40	17	3116	31	3147	91.4	6.8	1.3	0.5	99	1	32	1.01684	Ferrimicrobium	Acidimicrobiaceae	Acidimicrobiales	Acidimicrobiia	Actinobacteria	Terrabacteria group	Bacteria
1047	Acidithrix ferrooxidans	1280514	3321	267	58	22	3633	35	3668	90.5	7.3	1.6	0.6	99	1	36	0.981461	Acidithrix	Acidimicrobiaceae	Acidimicrobiales	Acidimicrobiia	Actinobacteria	Terrabacteria group	Bacteria
1048	Ilumatobacter coccineus YM16-304	1313172	4892	350	64	51	5291	66	5357	91.3	6.5	1.2	1	98.8	1.2	73	1.3627	Ilumatobacter	Acidimicrobiaceae	Acidimicrobiales	Acidimicrobiia	Actinobacteria	Terrabacteria group	Bacteria
1049	Spiroplasma poulsonii	2138	1244	129	27	19	1413	6	1419	87.7	9.1	1.9	1.3	99.6	0.4	23	1.62086	Spiroplasma	Spiroplasmataceae	Entomoplasmatales	Mollicutes	Tenericutes	Terrabacteria group	Bacteria
1050	Mycoplasma haemocanis str. Illinois	1111676	388	33	12	5	431	7	438	88.6	7.5	2.7	1.1	98.4	1.6	7	1.59817	Mycoplasma	Mycoplasmataceae	Mycoplasmatales	Mollicutes	Tenericutes	Terrabacteria group	Bacteria
1051	Acholeplasma palmae J233	1318466	1736	126	19	6	1879	8	1887	92	6.7	1	0.3	99.6	0.4	10	0.529942	Acholeplasma	Acholeplasmataceae	Acholeplasmatales	Mollicutes	Tenericutes	Terrabacteria group	Bacteria
1052	Candidatus Izimaplasma sp. HR1	1541959	2086	134	27	8	2245	10	2255	92.5	5.9	1.2	0.4	99.6	0.4	12	0.532151	Candidatus Izimaplasma				Tenericutes	Terrabacteria group	Bacteria
1053	Candidatus Magnetobacterium bavaricum	29290	5849	393	82	49	6315	58	6373	91.8	6.2	1.3	0.8	99.1	0.9	65	1.01993	Candidatus Magnetobacterium	Nitrospiraceae	Nitrospirales	Nitrospira	Nitrospirae		Bacteria
1054	Leptospirillum ferriphilum ML-04	1048260	2499	217	39	14	2745	24	2769	90.2	7.8	1.4	0.5	99.1	0.9	26	0.938967	Leptospirillum	Nitrospiraceae	Nitrospirales	Nitrospira	Nitrospirae		Bacteria
1055	Candidatus Magnetoovum chiemensis	1609970	3889	283	62	32	4232	34	4266	91.2	6.6	1.5	0.8	99.2	0.8	39	0.914205	Candidatus Magnetoovum	Nitrospiraceae	Nitrospirales	Nitrospira	Nitrospirae		Bacteria
1056	Nitrospira sp. SCGC AG-212-E16	1799664	2098	189	36	14	2318	19	2337	89.8	8.1	1.5	0.6	99.2	0.8	23	0.984168	Nitrospira	Nitrospiraceae	Nitrospirales	Nitrospira	Nitrospirae		Bacteria
1057	Thermodesulfovibrio sp. N1	1871110	2368	191	40	12	2594	17	2611	90.7	7.3	1.5	0.5	99.3	0.7	19	0.727691	Thermodesulfovibrio	Nitrospiraceae	Nitrospirales	Nitrospira	Nitrospirae		Bacteria
1058	Gelidibacter algens	49280	4336	275	37	18	4638	28	4666	92.9	5.9	0.8	0.4	99.4	0.6	31	0.664381	Gelidibacter	Flavobacteriaceae	Flavobacteriales	Flavobacteriia	Bacteroidetes	FCB group	Bacteria
1059	Zobellia galactanivorans	63186	5785	347	57	31	6181	39	6220	93	5.6	0.9	0.5	99.4	0.6	44	0.707395	Zobellia	Flavobacteriaceae	Flavobacteriales	Flavobacteriia	Bacteroidetes	FCB group	Bacteria
1060	Croceibacter atlanticus HTCC2559	216432	3114	231	51	22	3386	32	3418	91.1	6.8	1.5	0.6	99.1	0.9	36	1.05325	Croceibacter	Flavobacteriaceae	Flavobacteriales	Flavobacteriia	Bacteroidetes	FCB group	Bacteria
1061	Algibacter lectus	221126	4173	465	43	23	4681	23	4704	88.7	9.9	0.9	0.5	99.5	0.5	30	0.637755	Algibacter	Flavobacteriaceae	Flavobacteriales	Flavobacteriia	Bacteroidetes	FCB group	Bacteria
1062	Cloacibacterium normanense	237258	2758	226	41	20	3020	25	3045	90.6	7.4	1.3	0.7	99.2	0.8	29	0.952381	Cloacibacterium	Flavobacteriaceae	Flavobacteriales	Flavobacteriia	Bacteroidetes	FCB group	Bacteria
1063	Salegentibacter mishustinae	270918	3874	302	65	45	4227	59	4286	90.4	7	1.5	1	98.6	1.4	68	1.58656	Salegentibacter	Flavobacteriaceae	Flavobacteriales	Flavobacteriia	Bacteroidetes	FCB group	Bacteria
1064	Psychroflexus torquis ATCC 700755	313595	3924	282	50	20	4249	27	4276	91.8	6.6	1.2	0.5	99.4	0.6	32	0.748363	Psychroflexus	Flavobacteriaceae	Flavobacteriales	Flavobacteriia	Bacteroidetes	FCB group	Bacteria
1065	Robiginitalea biformata HTCC2501	313596	3641	297	51	37	3981	45	4026	90.4	7.4	1.3	0.9	98.9	1.1	54	1.34128	Robiginitalea	Flavobacteriaceae	Flavobacteriales	Flavobacteriia	Bacteroidetes	FCB group	Bacteria
1066	Flavobacterium johnsoniae UW101	376686	6077	363	53	24	6486	31	6517	93.2	5.6	0.8	0.4	99.5	0.5	38	0.58309	Flavobacterium	Flavobacteriaceae	Flavobacteriales	Flavobacteriia	Bacteroidetes	FCB group	Bacteria
1067	Kordia algicida OT-1	391587	4689	279	44	24	5005	31	5036	93.1	5.5	0.9	0.5	99.4	0.6	34	0.675139	Kordia	Flavobacteriaceae	Flavobacteriales	Flavobacteriia	Bacteroidetes	FCB group	Bacteria
1068	Leeuwenhoekiella blandensis MED217	398720	4448	337	59	23	4834	33	4867	91.4	6.9	1.2	0.5	99.3	0.7	36	0.739675	Leeuwenhoekiella	Flavobacteriaceae	Flavobacteriales	Flavobacteriia	Bacteroidetes	FCB group	Bacteria
1069	Gramella forsetii KT0803	411154	3956	315	74	30	4325	50	4375	90.4	7.2	1.7	0.7	98.9	1.1	54	1.23429	Gramella	Flavobacteriaceae	Flavobacteriales	Flavobacteriia	Bacteroidetes	FCB group	Bacteria
1070	Tenacibaculum soleae	447689	3240	219	28	13	3479	21	3500	92.6	6.3	0.8	0.4	99.4	0.6	22	0.628571	Tenacibaculum	Flavobacteriaceae	Flavobacteriales	Flavobacteriia	Bacteroidetes	FCB group	Bacteria
1071	Jejuia pallidilutea	504487	3621	344	46	20	4006	25	4031	89.8	8.5	1.1	0.5	99.4	0.6	31	0.76904	Jejuia	Flavobacteriaceae	Flavobacteriales	Flavobacteriia	Bacteroidetes	FCB group	Bacteria
1072	Chryseobacterium gleum ATCC 35910	525257	5263	346	71	33	5672	41	5713	92.1	6.1	1.2	0.6	99.3	0.7	49	0.857693	Chryseobacterium	Flavobacteriaceae	Flavobacteriales	Flavobacteriia	Bacteroidetes	FCB group	Bacteria
1073	Galbibacter marinus	555500	3747	266	55	22	4056	34	4090	91.6	6.5	1.3	0.5	99.2	0.8	41	1.00244	Galbibacter	Flavobacteriaceae	Flavobacteriales	Flavobacteriia	Bacteroidetes	FCB group	Bacteria
1074	Winogradskyella psychrotolerans RS-3	641526	4083	326	50	30	4450	39	4489	91	7.3	1.1	0.7	99.1	0.9	42	0.93562	Winogradskyella	Flavobacteriaceae	Flavobacteriales	Flavobacteriia	Bacteroidetes	FCB group	Bacteria
1075	Zunongwangia profunda SM-A87	655815	5010	448	71	30	5515	44	5559	90.1	8.1	1.3	0.5	99.2	0.8	51	0.917431	Zunongwangia	Flavobacteriaceae	Flavobacteriales	Flavobacteriia	Bacteroidetes	FCB group	Bacteria
1076	Cellulophaga algicola DSM 14237	688270	4929	291	48	29	5256	41	5297	93.1	5.5	0.9	0.5	99.2	0.8	45	0.849537	Cellulophaga	Flavobacteriaceae	Flavobacteriales	Flavobacteriia	Bacteroidetes	FCB group	Bacteria
1077	Aequorivita sublithincola DSM 14238	746697	3706	237	53	28	3985	39	4024	92.1	5.9	1.3	0.7	99	1	45	1.11829	Aequorivita	Flavobacteriaceae	Flavobacteriales	Flavobacteriia	Bacteroidetes	FCB group	Bacteria
1078	Fluviicola taffensis DSM 16823	755732	4576	229	47	22	4841	33	4874	93.9	4.7	1	0.5	99.3	0.7	38	0.779647	Fluviicola	Crocinitomicaceae	Flavobacteriales	Flavobacteriia	Bacteroidetes	FCB group	Bacteria
1079	Gillisia limnaea DSM 15749	865937	3981	289	45	28	4298	45	4343	91.7	6.7	1	0.6	99	1	49	1.12825	Gillisia	Flavobacteriaceae	Flavobacteriales	Flavobacteriia	Bacteroidetes	FCB group	Bacteria
1080	Weeksella virosa DSM 16922	865938	2296	155	34	16	2486	15	2501	91.8	6.2	1.4	0.6	99.4	0.6	19	0.759696	Weeksella	Flavobacteriaceae	Flavobacteriales	Flavobacteriia	Bacteroidetes	FCB group	Bacteria
1081	Bergeyella zoohelcum CCUG 30536	883098	2333	147	28	15	2504	19	2523	92.5	5.8	1.1	0.6	99.2	0.8	21	0.832342	Bergeyella	Flavobacteriaceae	Flavobacteriales	Flavobacteriia	Bacteroidetes	FCB group	Bacteria
1082	Myroides odoratus CIP 103059	883155	3963	255	35	16	4247	22	4269	92.8	6	0.8	0.4	99.5	0.5	24	0.562193	Myroides	Flavobacteriaceae	Flavobacteriales	Flavobacteriia	Bacteroidetes	FCB group	Bacteria
1083	Muricauda ruestringensis DSM 13258	886377	4178	288	50	24	4508	32	4540	92	6.3	1.1	0.5	99.3	0.7	38	0.837004	Muricauda	Flavobacteriaceae	Flavobacteriales	Flavobacteriia	Bacteroidetes	FCB group	Bacteria
1084	Nonlabens ulvanivorans	906888	3112	222	34	25	3367	26	3393	91.7	6.5	1	0.7	99.2	0.8	32	0.943118	Nonlabens	Flavobacteriaceae	Flavobacteriales	Flavobacteriia	Bacteroidetes	FCB group	Bacteria
1085	Joostella marina DSM 19592	926559	4548	305	60	19	4898	34	4932	92.2	6.2	1.2	0.4	99.3	0.7	39	0.790754	Joostella	Flavobacteriaceae	Flavobacteriales	Flavobacteriia	Bacteroidetes	FCB group	Bacteria
1086	Owenweeksia hongkongensis DSM 17368	926562	4136	254	48	25	4433	30	4463	92.7	5.7	1.1	0.6	99.3	0.7	35	0.784226	Owenweeksia	Cryomorphaceae	Flavobacteriales	Flavobacteriia	Bacteroidetes	FCB group	Bacteria
1087	Imtechella halotolerans K1	946077	3389	212	38	18	3633	24	3657	92.7	5.8	1	0.5	99.3	0.7	27	0.73831	Imtechella	Flavobacteriaceae	Flavobacteriales	Flavobacteriia	Bacteroidetes	FCB group	Bacteria
1088	Lacinutrix sp. 5H-3-7-4	983544	3508	211	41	33	3757	36	3793	92.5	5.6	1.1	0.9	99.1	0.9	43	1.13367	Lacinutrix	Flavobacteriaceae	Flavobacteriales	Flavobacteriia	Bacteroidetes	FCB group	Bacteria
1089	Dokdonia sp. 4H-3-7-5	983548	3536	245	35	21	3812	25	3837	92.2	6.4	0.9	0.5	99.3	0.7	29	0.755799	Dokdonia	Flavobacteriaceae	Flavobacteriales	Flavobacteriia	Bacteroidetes	FCB group	Bacteria
1090	Polaribacter reichenbachii	996801	4378	289	41	17	4693	32	4725	92.7	6.1	0.9	0.4	99.3	0.7	34	0.719577	Polaribacter	Flavobacteriaceae	Flavobacteriales	Flavobacteriia	Bacteroidetes	FCB group	Bacteria
1091	Capnocytophaga sp. oral taxon 326 str. F0382	1035193	3084	236	23	15	3339	19	3358	91.8	7	0.7	0.4	99.4	0.6	21	0.625372	Capnocytophaga	Flavobacteriaceae	Flavobacteriales	Flavobacteriia	Bacteroidetes	FCB group	Bacteria
1092	Xanthomarina gelatinilytica	1137281	3276	238	43	15	3547	25	3572	91.7	6.7	1.2	0.4	99.3	0.7	28	0.783875	Xanthomarina	Flavobacteriaceae	Flavobacteriales	Flavobacteriia	Bacteroidetes	FCB group	Bacteria
1093	Mangrovimonas yunxiaonensis	1197477	2864	185	39	10	3080	18	3098	92.4	6	1.3	0.3	99.4	0.6	20	0.645578	Mangrovimonas	Flavobacteriaceae	Flavobacteriales	Flavobacteriia	Bacteroidetes	FCB group	Bacteria
1094	Riemerella anatipestifer RA-CH-1	1228997	2207	162	28	11	2394	14	2408	91.7	6.7	1.2	0.5	99.4	0.6	16	0.664452	Riemerella	Flavobacteriaceae	Flavobacteriales	Flavobacteriia	Bacteroidetes	FCB group	Bacteria
1095	Zhouia amylolytica AD3	1286632	4101	318	44	18	4461	20	4481	91.5	7.1	1	0.4	99.6	0.4	25	0.557911	Zhouia	Flavobacteriaceae	Flavobacteriales	Flavobacteriia	Bacteroidetes	FCB group	Bacteria
1096	Croceitalea dokdonensis DOKDO 023	1300341	4083	253	40	19	4371	24	4395	92.9	5.8	0.9	0.4	99.5	0.5	27	0.614334	Croceitalea	Flavobacteriaceae	Flavobacteriales	Flavobacteriia	Bacteroidetes	FCB group	Bacteria
1097	Maribacter dokdonensis DSW-8	1300346	4728	357	57	22	5128	36	5164	91.6	6.9	1.1	0.4	99.3	0.7	37	0.716499	Maribacter	Flavobacteriaceae	Flavobacteriales	Flavobacteriia	Bacteroidetes	FCB group	Bacteria
1098	Elizabethkingia anophelis NUHP1	1338011	4096	317	57	17	4458	29	4487	91.3	7.1	1.3	0.4	99.4	0.6	30	0.668598	Elizabethkingia	Flavobacteriaceae	Flavobacteriales	Flavobacteriia	Bacteroidetes	FCB group	Bacteria
1099	Formosa agariphila KMM 3901	1347342	4270	290	36	26	4594	28	4622	92.4	6.3	0.8	0.6	99.4	0.6	34	0.735612	Formosa	Flavobacteriaceae	Flavobacteriales	Flavobacteriia	Bacteroidetes	FCB group	Bacteria
1100	Ornithobacterium rhinotracheale ORT-UMN 88	1401325	2345	166	31	24	2539	27	2566	91.4	6.5	1.2	0.9	98.9	1.1	31	1.20811	Ornithobacterium	Flavobacteriaceae	Flavobacteriales	Flavobacteriia	Bacteroidetes	FCB group	Bacteria
1101	Tamlana sedimentorum	1435349	3945	251	36	15	4222	25	4247	92.9	5.9	0.8	0.4	99.4	0.6	26	0.612197	Tamlana	Flavobacteriaceae	Flavobacteriales	Flavobacteriia	Bacteroidetes	FCB group	Bacteria
1102	Sediminicola sp. YIK13	1453352	3634	245	35	13	3903	24	3927	92.5	6.2	0.9	0.3	99.4	0.6	25	0.636618	Sediminicola	Flavobacteriaceae	Flavobacteriales	Flavobacteriia	Bacteroidetes	FCB group	Bacteria
1103	Schleiferia thermophila str. Yellowstone	1453500	2649	170	18	10	2838	9	2847	93	6	0.6	0.4	99.7	0.3	13	0.456621	Schleiferia	Schleiferiaceae	Flavobacteriales	Flavobacteriia	Bacteroidetes	FCB group	Bacteria
1104	Siansivirga zeaxanthinifaciens CC-SAMT-1	1454006	3465	218	38	13	3711	23	3734	92.8	5.8	1	0.3	99.4	0.6	24	0.642742	Siansivirga	Flavobacteriaceae	Flavobacteriales	Flavobacteriia	Bacteroidetes	FCB group	Bacteria
1105	Ulvibacter sp. LPB0005	1763537	3480	246	36	45	3757	50	3807	91.4	6.5	0.9	1.2	98.7	1.3	54	1.41844	Ulvibacter	Flavobacteriaceae	Flavobacteriales	Flavobacteriia	Bacteroidetes	FCB group	Bacteria
1106	Wenyingzhuangia fucanilytica	1790137	3572	235	21	11	3822	17	3839	93	6.1	0.5	0.3	99.6	0.4	18	0.468872	Wenyingzhuangia	Flavobacteriaceae	Flavobacteriales	Flavobacteriia	Bacteroidetes	FCB group	Bacteria
1107	Lutibacter sp. LPB0138	1850246	3698	238	41	18	3971	24	3995	92.6	6	1	0.5	99.4	0.6	26	0.650814	Lutibacter	Flavobacteriaceae	Flavobacteriales	Flavobacteriia	Bacteroidetes	FCB group	Bacteria
1108	Bizionia sp. APA-3	1861784	3682	232	42	23	3945	34	3979	92.5	5.8	1.1	0.6	99.1	0.9	37	0.929882	Bizionia	Flavobacteriaceae	Flavobacteriales	Flavobacteriia	Bacteroidetes	FCB group	Bacteria
1109	Aquimarina sp.	1872586	6197	311	51	36	6551	44	6595	94	4.7	0.8	0.5	99.3	0.7	51	0.773313	Aquimarina	Flavobacteriaceae	Flavobacteriales	Flavobacteriia	Bacteroidetes	FCB group	Bacteria
1110	Arenibacter sp. C-21	1883406	5846	349	58	38	6242	49	6291	92.9	5.5	0.9	0.6	99.2	0.8	53	0.842473	Arenibacter	Flavobacteriaceae	Flavobacteriales	Flavobacteriia	Bacteroidetes	FCB group	Bacteria
1111	Sporocytophaga myxococcoides	153721	5926	388	56	26	6355	41	6396	92.7	6.1	0.9	0.4	99.4	0.6	43	0.672295	Sporocytophaga	Cytophagaceae	Cytophagales	Cytophagia	Bacteroidetes	FCB group	Bacteria
1112	Cytophaga hutchinsonii ATCC 33406	269798	4579	234	35	16	4842	22	4864	94.1	4.8	0.7	0.3	99.5	0.5	24	0.493421	Cytophaga	Cytophagaceae	Cytophagales	Cytophagia	Bacteroidetes	FCB group	Bacteria
1113	Microscilla marina ATCC 23134	313606	9451	392	70	38	9907	44	9951	95	3.9	0.7	0.4	99.6	0.4	51	0.512511	Microscilla	Microscillaceae	Cytophagales	Cytophagia	Bacteroidetes	FCB group	Bacteria
1114	Roseivirga spongicola	333140	4773	301	45	20	5114	25	5139	92.9	5.9	0.9	0.4	99.5	0.5	30	0.583771	Roseivirga	Flammeovirgaceae	Cytophagales	Cytophagia	Bacteroidetes	FCB group	Bacteria
1115	Algoriphagus machipongonensis	388413	5023	306	46	20	5362	33	5395	93.1	5.7	0.9	0.4	99.4	0.6	38	0.704356	Algoriphagus	Cyclobacteriaceae	Cytophagales	Cytophagia	Bacteroidetes	FCB group	Bacteria
1116	Pontibacter korlensis	400092	4933	336	64	23	5318	38	5356	92.1	6.3	1.2	0.4	99.3	0.7	39	0.728155	Pontibacter	Hymenobacteraceae	Cytophagales	Cytophagia	Bacteroidetes	FCB group	Bacteria
1117	Candidatus Amoebophilus asiaticus 5a2	452471	2243	108	36	12	2382	17	2399	93.5	4.5	1.5	0.5	99.3	0.7	17	0.708629	Candidatus Amoebophilus	Amoebophilaceae	Cytophagales	Cytophagia	Bacteroidetes	FCB group	Bacteria
1118	Dyadobacter fermentans DSM 18053	471854	7191	396	45	26	7619	39	7658	93.9	5.2	0.6	0.3	99.5	0.5	45	0.587621	Dyadobacter	Cytophagaceae	Cytophagales	Cytophagia	Bacteroidetes	FCB group	Bacteria
1119	Spirosoma linguale DSM 74	504472	8655	416	85	39	9144	51	9195	94.1	4.5	0.9	0.4	99.4	0.6	59	0.641653	Spirosoma	Cytophagaceae	Cytophagales	Cytophagia	Bacteroidetes	FCB group	Bacteria
1120	Rufibacter tibetensis	512763	4744	300	45	23	5077	35	5112	92.8	5.9	0.9	0.4	99.3	0.7	38	0.743349	Rufibacter	Hymenobacteraceae	Cytophagales	Cytophagia	Bacteroidetes	FCB group	Bacteria
1121	Cyclobacterium qasimii M12-11B	641524	5610	469	67	29	6135	40	6175	90.9	7.6	1.1	0.5	99.4	0.6	47	0.761134	Cyclobacterium	Cyclobacteriaceae	Cytophagales	Cytophagia	Bacteroidetes	FCB group	Bacteria
1122	Marivirga tractuosa DSM 4126	643867	4826	280	59	35	5153	47	5200	92.8	5.4	1.1	0.7	99.1	0.9	51	0.980769	Marivirga	Flammeovirgaceae	Cytophagales	Cytophagia	Bacteroidetes	FCB group	Bacteria
1123	Leadbetterella byssophila DSM 17132	649349	4327	285	40	21	4651	22	4673	92.6	6.1	0.9	0.4	99.5	0.5	26	0.556388	Leadbetterella	Cytophagaceae	Cytophagales	Cytophagia	Bacteroidetes	FCB group	Bacteria
1124	Runella slithyformis DSM 19594	761193	6822	339	62	22	7209	36	7245	94.2	4.7	0.9	0.3	99.5	0.5	41	0.565908	Runella	Cytophagaceae	Cytophagales	Cytophagia	Bacteroidetes	FCB group	Bacteria
1125	Belliella baltica DSM 15883	866536	4258	294	67	13	4604	28	4632	91.9	6.3	1.4	0.3	99.4	0.6	30	0.647668	Belliella	Cyclobacteriaceae	Cytophagales	Cytophagia	Bacteroidetes	FCB group	Bacteria
1126	Echinicola vietnamensis DSM 17526	926556	5472	353	64	19	5874	34	5908	92.6	6	1.1	0.3	99.4	0.6	36	0.609343	Echinicola	Cyclobacteriaceae	Cytophagales	Cytophagia	Bacteroidetes	FCB group	Bacteria
1127	Emticicia oligotrophica DSM 17448	929562	5457	270	55	28	5774	36	5810	93.9	4.6	0.9	0.5	99.4	0.6	39	0.671256	Emticicia	Cytophagaceae	Cytophagales	Cytophagia	Bacteroidetes	FCB group	Bacteria
1128	Anditalea andensis	1048983	5215	295	46	18	5550	24	5574	93.6	5.3	0.8	0.3	99.6	0.4	29	0.520273	Anditalea	Cytophagaceae	Cytophagales	Cytophagia	Bacteroidetes	FCB group	Bacteria
1129	Rhodonellum psychrophilum GCM71 = DSM 17998	1123057	5018	303	44	12	5353	24	5377	93.3	5.6	0.8	0.2	99.6	0.4	25	0.464943	Rhodonellum	Cytophagaceae	Cytophagales	Cytophagia	Bacteroidetes	FCB group	Bacteria
1130	Fibrella aestuarina BUZ 2	1166018	6769	337	60	46	7153	59	7212	93.9	4.7	0.8	0.6	99.2	0.8	67	0.929007	Fibrella	Cytophagaceae	Cytophagales	Cytophagia	Bacteroidetes	FCB group	Bacteria
1131	Fibrisoma limi BUZ 3	1185876	7928	399	70	40	8383	54	8437	94	4.7	0.8	0.5	99.4	0.6	59	0.699301	Fibrisoma	Cytophagaceae	Cytophagales	Cytophagia	Bacteroidetes	FCB group	Bacteria
1132	Indibacter alkaliphilus LW1	1189612	5086	365	71	18	5511	29	5540	91.8	6.6	1.3	0.3	99.5	0.5	32	0.577617	Indibacter	Cyclobacteriaceae	Cytophagales	Cytophagia	Bacteroidetes	FCB group	Bacteria
1133	Nitritalea halalkaliphila LW7	1189621	2675	261	28	19	2961	22	2983	89.7	8.7	0.9	0.6	99.3	0.7	26	0.871606	Nitritalea	Cyclobacteriaceae	Cytophagales	Cytophagia	Bacteroidetes	FCB group	Bacteria
1134	Cecembia lonarensis LW9	1225176	4749	317	38	20	5100	24	5124	92.7	6.2	0.7	0.4	99.5	0.5	29	0.565964	Cecembia	Cyclobacteriaceae	Cytophagales	Cytophagia	Bacteroidetes	FCB group	Bacteria
1135	Hymenobacter swuensis DY53	1227739	5006	337	62	33	5391	47	5438	92.1	6.2	1.1	0.6	99.1	0.9	53	0.974623	Hymenobacter	Hymenobacteraceae	Cytophagales	Cytophagia	Bacteroidetes	FCB group	Bacteria
1136	Lunatimonas lonarensis	1232681	5159	335	35	18	5527	20	5547	93	6	0.6	0.3	99.6	0.4	26	0.468722	Lunatimonas	Cyclobacteriaceae	Cytophagales	Cytophagia	Bacteroidetes	FCB group	Bacteria
1137	Fulvivirga imtechensis AK7	1237149	7068	421	75	25	7550	39	7589	93.1	5.5	1	0.3	99.5	0.5	44	0.579787	Fulvivirga	Flammeovirgaceae	Cytophagales	Cytophagia	Bacteroidetes	FCB group	Bacteria
1138	Mariniradius saccharolyticus AK6	1239962	4756	349	38	21	5137	27	5164	92.1	6.8	0.7	0.4	99.5	0.5	33	0.63904	Mariniradius	Cyclobacteriaceae	Cytophagales	Cytophagia	Bacteroidetes	FCB group	Bacteria
1139	Cesiribacter andamanensis AMV16	1279009	4735	335	68	37	5130	45	5175	91.5	6.5	1.3	0.7	99.1	0.9	55	1.0628	Cesiribacter	Flammeovirgaceae	Cytophagales	Cytophagia	Bacteroidetes	FCB group	Bacteria
1140	Fabibacter sp. 4D4	1889784	5253	289	46	18	5578	28	5606	93.7	5.2	0.8	0.3	99.5	0.5	32	0.570817	Fabibacter	Flammeovirgaceae	Cytophagales	Cytophagia	Bacteroidetes	FCB group	Bacteria
1141	Sphingobacterium sp. PM2-P1-29	403776	5141	330	59	17	5518	29	5547	92.7	5.9	1.1	0.3	99.5	0.5	30	0.540833	Sphingobacterium	Sphingobacteriaceae	Sphingobacteriales	Sphingobacteriia	Bacteroidetes	FCB group	Bacteria
1142	Pedobacter sp. V48	509635	6720	422	63	27	7197	35	7232	92.9	5.8	0.9	0.4	99.5	0.5	40	0.553097	Pedobacter	Sphingobacteriaceae	Sphingobacteriales	Sphingobacteriia	Bacteroidetes	FCB group	Bacteria
1143	Mucilaginibacter paludis DSM 18603	714943	8171	403	63	24	8629	32	8661	94.3	4.7	0.7	0.3	99.6	0.4	39	0.450294	Mucilaginibacter	Sphingobacteriaceae	Sphingobacteriales	Sphingobacteriia	Bacteroidetes	FCB group	Bacteria
1144	Pseudopedobacter saltans DSM 12145	762903	4853	296	40	27	5187	29	5216	93	5.7	0.8	0.5	99.4	0.6	33	0.632669	Pseudopedobacter	Sphingobacteriaceae	Sphingobacteriales	Sphingobacteriia	Bacteroidetes	FCB group	Bacteria
1145	Solitalea canadensis DSM 3403	929556	5316	298	33	19	5633	33	5666	93.8	5.3	0.6	0.3	99.4	0.6	34	0.600071	Solitalea	Sphingobacteriaceae	Sphingobacteriales	Sphingobacteriia	Bacteroidetes	FCB group	Bacteria
1146	Arcticibacter svalbardensis MN12-7	1150600	4527	341	53	20	4917	24	4941	91.6	6.9	1.1	0.4	99.5	0.5	27	0.546448	Arcticibacter	Sphingobacteriaceae	Sphingobacteriales	Sphingobacteriia	Bacteroidetes	FCB group	Bacteria
1147	Candidatus Symbiothrix dinenymphae	467085	3076	184	31	15	3282	24	3306	93	5.6	0.9	0.5	99.3	0.7	25	0.756201	Candidatus Symbiothrix		Bacteroidales	Bacteroidia	Bacteroidetes	FCB group	Bacteria
1148	Alloprevotella tannerae ATCC 51259	626522	2341	180	38	15	2553	21	2574	90.9	7	1.5	0.6	99.2	0.8	23	0.893551	Alloprevotella	Prevotellaceae	Bacteroidales	Bacteroidia	Bacteroidetes	FCB group	Bacteria
1149	Porphyromonas sp. 31_2	658663	4945	386	48	23	5368	34	5402	91.5	7.1	0.9	0.4	99.4	0.6	37	0.684932	Porphyromonas	Porphyromonadaceae	Bacteroidales	Bacteroidia	Bacteroidetes	FCB group	Bacteria
1150	Paludibacter propionicigenes WB4	694427	3783	209	33	11	4018	18	4036	93.7	5.2	0.8	0.3	99.6	0.4	21	0.520317	Paludibacter	Paludibacteraceae	Bacteroidales	Bacteroidia	Bacteroidetes	FCB group	Bacteria
1151	Odoribacter splanchnicus DSM 20712	709991	4503	206	38	16	4744	19	4763	94.5	4.3	0.8	0.3	99.6	0.4	23	0.482889	Odoribacter	Odoribacteraceae	Bacteroidales	Bacteroidia	Bacteroidetes	FCB group	Bacteria
1152	Barnesiella intestinihominis YIT 11860	742726	3409	205	26	15	3635	20	3655	93.3	5.6	0.7	0.4	99.5	0.5	23	0.629275	Barnesiella	Barnesiellaceae	Bacteroidales	Bacteroidia	Bacteroidetes	FCB group	Bacteria
1153	Dysgonomonas gadei ATCC BAA-286	742766	5122	376	47	24	5535	34	5569	92	6.8	0.8	0.4	99.4	0.6	40	0.718262	Dysgonomonas	Dysgonamonadaceae	Bacteroidales	Bacteroidia	Bacteroidetes	FCB group	Bacteria
1154	Paraprevotella clara YIT 11840	762968	4005	232	43	20	4274	26	4300	93.1	5.4	1	0.5	99.4	0.6	32	0.744186	Paraprevotella	Prevotellaceae	Bacteroidales	Bacteroidia	Bacteroidetes	FCB group	Bacteria
1155	Saccharicrinis fermentans DSM 9555 = JCM 21142	869213	5511	333	50	17	5891	20	5911	93.2	5.6	0.8	0.3	99.7	0.3	25	0.42294	Saccharicrinis	Marinilabiliaceae	Marinilabiliales	Bacteroidia	Bacteroidetes	FCB group	Bacteria
1156	Parabacteroides goldsteinii dnLKV18	1235789	7133	486	62	37	7675	43	7718	92.4	6.3	0.8	0.5	99.4	0.6	51	0.660793	Parabacteroides	Tannerellaceae	Bacteroidales	Bacteroidia	Bacteroidetes	FCB group	Bacteria
1157	Geofilum rubicundum JCM 15548	1236989	4829	351	58	20	5228	30	5258	91.8	6.7	1.1	0.4	99.4	0.6	33	0.627615	Geofilum	Marinilabiliaceae	Marinilabiliales	Bacteroidia	Bacteroidetes	FCB group	Bacteria
1158	Bacteroides ovatus str. 3725 D9 iii	1339347	6976	538	78	26	7575	43	7618	91.6	7.1	1	0.3	99.4	0.6	48	0.630087	Bacteroides	Bacteroidaceae	Bacteroidales	Bacteroidia	Bacteroidetes	FCB group	Bacteria
1159	Sunxiuqinia dokdonensis	1409788	4995	374	64	29	5429	33	5462	91.5	6.8	1.2	0.5	99.4	0.6	39	0.714024	Sunxiuqinia	Prolixibacteraceae	Marinilabiliales	Bacteroidia	Bacteroidetes	FCB group	Bacteria
1160	Tannerella sp. oral taxon BU063 isolate Cell 1/3	1411022	2062	218	28	12	2299	21	2320	88.9	9.4	1.2	0.5	99.1	0.9	23	0.991379	Tannerella	Tannerellaceae	Bacteroidales	Bacteroidia	Bacteroidetes	FCB group	Bacteria
1161	Mucinivorans hirudinis	1433126	3054	280	46	17	3365	32	3397	89.9	8.2	1.4	0.5	99.1	0.9	34	1.00088	Mucinivorans	Rikenellaceae	Bacteroidales	Bacteroidia	Bacteroidetes	FCB group	Bacteria
1162	Alistipes inops	1501391	1947	155	23	10	2121	14	2135	91.2	7.3	1.1	0.5	99.3	0.7	17	0.796253	Alistipes	Rikenellaceae	Bacteroidales	Bacteroidia	Bacteroidetes	FCB group	Bacteria
1163	Coprobacter secundus	1501392	3920	229	34	15	4179	19	4198	93.4	5.5	0.8	0.4	99.5	0.5	22	0.524059	Coprobacter	Barnesiellaceae	Bacteroidales	Bacteroidia	Bacteroidetes	FCB group	Bacteria
1164	Draconibacterium sediminis	1544798	5574	335	44	24	5947	30	5977	93.3	5.6	0.7	0.4	99.5	0.5	34	0.568847	Draconibacterium	Prolixibacteraceae	Marinilabiliales	Bacteroidia	Bacteroidetes	FCB group	Bacteria
1165	Sanguibacteroides justesenii	1547597	3349	182	31	6	3554	14	3568	93.9	5.1	0.9	0.2	99.6	0.4	16	0.44843	Sanguibacteroides	Porphyromonadaceae	Bacteroidales	Bacteroidia	Bacteroidetes	FCB group	Bacteria
1166	Fermentimonas caenicola	1562970	3093	218	32	18	3341	20	3361	92	6.5	1	0.5	99.4	0.6	25	0.743826	Fermentimonas	Porphyromonadaceae	Bacteroidales	Bacteroidia	Bacteroidetes	FCB group	Bacteria
1167	Lentimicrobium saccharophilum	1678841	4579	220	44	19	4834	28	4862	94.2	4.5	0.9	0.4	99.4	0.6	29	0.596462	Lentimicrobium	Lentimicrobiaceae	Bacteroidales	Bacteroidia	Bacteroidetes	FCB group	Bacteria
1168	Macellibacteroides sp. HH-ZS	1857568	4194	278	39	19	4505	25	4530	92.6	6.1	0.9	0.4	99.4	0.6	30	0.662252	Macellibacteroides	Porphyromonadaceae	Bacteroidales	Bacteroidia	Bacteroidetes	FCB group	Bacteria
1169	Chitinophaga pinensis DSM 2588	485918	9221	441	64	27	9711	42	9753	94.5	4.5	0.7	0.3	99.6	0.4	44	0.451143	Chitinophaga	Chitinophagaceae	Chitinophagales	Chitinophagia	Bacteroidetes	FCB group	Bacteria
1170	Niastella koreensis GR20-10	700598	8954	475	52	29	9470	40	9510	94.2	5	0.5	0.3	99.6	0.4	44	0.462671	Niastella	Chitinophagaceae	Chitinophagales	Chitinophagia	Bacteroidetes	FCB group	Bacteria
1171	Niabella ginsenosidivorans	1176587	5242	340	53	17	5630	22	5652	92.7	6	0.9	0.3	99.6	0.4	25	0.442321	Niabella	Chitinophagaceae	Chitinophagales	Chitinophagia	Bacteroidetes	FCB group	Bacteria
1172	Flavihumibacter petaseus NBRC 106054	1220578	6048	322	61	20	6425	26	6451	93.8	5	0.9	0.3	99.6	0.4	29	0.449543	Flavihumibacter	Chitinophagaceae	Chitinophagales	Chitinophagia	Bacteroidetes	FCB group	Bacteria
1173	Flavisolibacter sp. LCS7	1492897	5321	276	40	22	5626	33	5659	94	4.9	0.7	0.4	99.4	0.6	36	0.636155	Flavisolibacter	Chitinophagaceae	Chitinophagales	Chitinophagia	Bacteroidetes	FCB group	Bacteria
1174	Arachidicoccus sp. BS20	1850526	3530	241	29	16	3794	22	3816	92.5	6.3	0.8	0.4	99.4	0.6	25	0.655136	Arachidicoccus	Chitinophagaceae	Chitinophagales	Chitinophagia	Bacteroidetes	FCB group	Bacteria
1175	Rhodothermus marinus DSM 4252	518766	3875	177	36	16	4090	14	4104	94.4	4.3	0.9	0.4	99.7	0.3	20	0.487329	Rhodothermus	Rhodothermaceae	Bacteroidetes Order II. Incertae sedis		Bacteroidetes	FCB group	Bacteria
1176	Haliscomenobacter hydrossis DSM 1100	760192	8674	355	57	25	9080	31	9111	95.2	3.9	0.6	0.3	99.7	0.3	36	0.395127	Haliscomenobacter	Haliscomenobacteraceae	Saprospirales	Saprospiria	Bacteroidetes	FCB group	Bacteria
1177	Saprospira grandis str. Lewin	984262	3818	243	53	34	4107	41	4148	92	5.9	1.3	0.8	99	1	45	1.08486	Saprospira	Saprospiraceae	Saprospirales	Saprospiria	Bacteroidetes	FCB group	Bacteria
1178	Phaeodactylibacter xiamenensis	1524460	6191	317	57	31	6565	31	6596	93.9	4.8	0.9	0.5	99.5	0.5	42	0.63675	Phaeodactylibacter	Haliscomenobacteraceae	Saprospirales	Saprospiria	Bacteroidetes	FCB group	Bacteria
1179	Lewinella sp. 4G2	1803372	4765	275	97	34	5106	65	5171	92.1	5.3	1.9	0.7	98.7	1.3	73	1.41172	Lewinella	Lewinellaceae	Saprospirales	Saprospiria	Bacteroidetes	FCB group	Bacteria
1180	Salinibacter ruber M8	761659	3586	321	115	128	3999	151	4150	86.4	7.7	2.8	3.1	96.4	3.6	168	4.04819	Salinibacter	Rhodothermaceae	Bacteroidetes Order II. Incertae sedis		Bacteroidetes	FCB group	Bacteria
1181	Fibrobacter succinogenes subsp. succinogenes S85	59374	3335	188	51	17	3561	30	3591	92.9	5.2	1.4	0.5	99.2	0.8	34	0.946811	Fibrobacter	Fibrobacteraceae	Fibrobacterales	Fibrobacteria	Fibrobacteres	FCB group	Bacteria
1182	Chitinispirillum alkaliphilum	1008392	4342	274	57	31	4669	35	4704	92.3	5.8	1.2	0.7	99.3	0.7	42	0.892857	Chitinispirillum	Chitinispirillaceae	Chitinispirillales	Chitinispirillia	Fibrobacteres	FCB group	Bacteria
1183	Chitinivibrio alkaliphilus ACht1	1313304	2643	221	56	22	2910	32	2942	89.8	7.5	1.9	0.7	98.9	1.1	38	1.29164	Chitinivibrio	Chitinivibrionaceae	Chitinivibrionales	Chitinivibrionia	Fibrobacteres	FCB group	Bacteria
1184	Thermocrinis ruber	75906	1876	163	17	11	2056	11	2067	90.8	7.9	0.8	0.5	99.5	0.5	14	0.67731	Thermocrinis	Aquificaceae	Aquificales	Aquificae	Aquificae		Bacteria
1185	Persephonella marina EX-H1	123214	2509	170	24	10	2704	9	2713	92.5	6.3	0.9	0.4	99.7	0.3	13	0.479174	Persephonella	Hydrogenothermaceae	Aquificales	Aquificae	Aquificae		Bacteria
1186	Aquifex aeolicus VF5	224324	1975	136	18	8	2128	9	2137	92.4	6.4	0.8	0.4	99.6	0.4	11	0.51474	Aquifex	Aquificaceae	Aquificales	Aquificae	Aquificae		Bacteria
1187	Hydrogenobaculum sp. Y04AAS1	380749	1970	115	23	8	2103	13	2116	93.1	5.4	1.1	0.4	99.4	0.6	15	0.708885	Hydrogenobaculum	Aquificaceae	Aquificales	Aquificae	Aquificae		Bacteria
1188	Hydrogenivirga sp. 128-5-R1-1	392423	3552	357	50	16	3956	19	3975	89.4	9	1.3	0.4	99.5	0.5	21	0.528302	Hydrogenivirga	Aquificaceae	Aquificales	Aquificae	Aquificae		Bacteria
1189	Sulfurihydrogenibium yellowstonense SS-5	432331	1736	122	20	9	1875	12	1887	92	6.5	1.1	0.5	99.4	0.6	12	0.63593	Sulfurihydrogenibium	Hydrogenothermaceae	Aquificales	Aquificae	Aquificae		Bacteria
1190	Hydrogenobacter thermophilus TK-6	608538	2191	151	21	14	2365	12	2377	92.2	6.4	0.9	0.6	99.5	0.5	15	0.631048	Hydrogenobacter	Aquificaceae	Aquificales	Aquificae	Aquificae		Bacteria
1191	Thermovibrio ammonificans HB-1	648996	2116	162	27	14	2304	15	2319	91.2	7	1.2	0.6	99.4	0.6	19	0.819319	Thermovibrio	Desulfurobacteriaceae	Desulfurobacteriales	Aquificae	Aquificae		Bacteria
1192	Desulfurobacterium thermolithotrophum DSM 11699	868864	2085	143	23	13	2254	10	2264	92.1	6.3	1	0.6	99.6	0.4	15	0.662544	Desulfurobacterium	Desulfurobacteriaceae	Desulfurobacteriales	Aquificae	Aquificae		Bacteria
1193	Thermosulfidibacter takaii ABI70S6	1298851	2416	161	29	16	2609	13	2622	92.1	6.1	1.1	0.6	99.5	0.5	19	0.724638	Thermosulfidibacter		Aquificales	Aquificae	Aquificae		Bacteria
1194	Parachlamydia acanthamoebae str. Hall's coccus	159254	2486	176	26	18	2684	22	2706	91.9	6.5	1	0.7	99.2	0.8	24	0.886918	Parachlamydia	Parachlamydiaceae	Parachlamydiales	Chlamydiia	Chlamydiae	PVC group	Bacteria
1195	Candidatus Protochlamydia amoebophila UWE25	264201	2686	135	32	17	2848	22	2870	93.6	4.7	1.1	0.6	99.2	0.8	24	0.836237	Candidatus Protochlamydia	Parachlamydiaceae	Parachlamydiales	Chlamydiia	Chlamydiae	PVC group	Bacteria
1196	Simkania negevensis Z	331113	2109	156	45	12	2304	18	2322	90.8	6.7	1.9	0.5	99.2	0.8	20	0.861326	Simkania	Simkaniaceae	Parachlamydiales	Chlamydiia	Chlamydiae	PVC group	Bacteria
1197	Waddlia chondrophila WSU 86-1044	716544	2061	150	45	25	2249	32	2281	90.4	6.6	2	1.1	98.6	1.4	35	1.53441	Waddlia	Waddliaceae	Parachlamydiales	Chlamydiia	Chlamydiae	PVC group	Bacteria
1198	Chlamydia psittaci 84-8471/1	1112230	549	138	21	16	711	13	724	75.8	19.1	2.9	2.2	98.2	1.8	16	2.20994	Chlamydia	Chlamydiaceae	Chlamydiales	Chlamydiia	Chlamydiae	PVC group	Bacteria
1199	Criblamydia sequanensis CRIB-18	1437425	2536	141	36	16	2713	16	2729	92.9	5.2	1.3	0.6	99.4	0.6	20	0.732869	Criblamydia	Criblamydiaceae	Parachlamydiales	Chlamydiia	Chlamydiae	PVC group	Bacteria
1200	Candidatus Rubidus massiliensis	1444712	2389	136	32	36	2552	41	2593	92.1	5.2	1.2	1.4	98.4	1.6	44	1.69688	Candidatus Rubidus	Chlamydiaceae	Chlamydiales	Chlamydiia	Chlamydiae	PVC group	Bacteria
1201	Neochlamydia sp. TUME1	1478174	3403	180	45	14	3621	21	3642	93.4	4.9	1.2	0.4	99.4	0.6	23	0.631521	Neochlamydia	Parachlamydiaceae	Parachlamydiales	Chlamydiia	Chlamydiae	PVC group	Bacteria
1202	Kouleothrix aurantiaca	186479	5487	582	74	30	6134	39	6173	88.9	9.4	1.2	0.5	99.4	0.6	46	0.745181	Kouleothrix				Chloroflexi	Terrabacteria group	Bacteria
1203	Herpetosiphon aurantiacus DSM 785	316274	6990	256	68	34	7302	46	7348	95.1	3.5	0.9	0.5	99.4	0.6	49	0.666848	Herpetosiphon	Herpetosiphonaceae	Herpetosiphonales	Chloroflexia	Chloroflexi	Terrabacteria group	Bacteria
1204	Roseiflexus sp. RS-1	357808	6066	250	53	42	6361	50	6411	94.6	3.9	0.8	0.7	99.2	0.8	55	0.8579	Roseiflexus	Roseiflexaceae	Chloroflexales	Chloroflexia	Chloroflexi	Terrabacteria group	Bacteria
1205	Oscillochloris trichoides DG-6	765420	4683	257	53	14	4980	27	5007	93.5	5.1	1.1	0.3	99.5	0.5	29	0.579189	Oscillochloris	Oscillochloridaceae	Chloroflexales	Chloroflexia	Chloroflexi	Terrabacteria group	Bacteria
1206	Chloroflexus sp.	1904827	5194	223	41	24	5451	31	5482	94.7	4.1	0.7	0.4	99.4	0.6	33	0.60197	Chloroflexus	Chloroflexaceae	Chloroflexales	Chloroflexia	Chloroflexi	Terrabacteria group	Bacteria
1207	Leptolinea tardivitalis	229920	3556	218	33	9	3795	21	3816	93.2	5.7	0.9	0.2	99.4	0.6	23	0.602725	Leptolinea	Anaerolineaceae	Anaerolineales	Anaerolineae	Chloroflexi	Terrabacteria group	Bacteria
1208	Levilinea saccharolytica	229921	3958	226	35	12	4212	19	4231	93.5	5.3	0.8	0.3	99.6	0.4	23	0.543607	Levilinea	Anaerolineaceae	Anaerolineales	Anaerolineae	Chloroflexi	Terrabacteria group	Bacteria
1209	Bellilinea caldifistulae	360411	3507	196	31	15	3725	24	3749	93.5	5.2	0.8	0.4	99.4	0.6	26	0.693518	Bellilinea	Anaerolineaceae	Anaerolineales	Anaerolineae	Chloroflexi	Terrabacteria group	Bacteria
1210	Longilinea arvoryzae	360412	4933	218	50	15	5194	22	5216	94.6	4.2	1	0.3	99.6	0.4	27	0.517638	Longilinea	Anaerolineaceae	Anaerolineales	Anaerolineae	Chloroflexi	Terrabacteria group	Bacteria
1211	Thermanaerothrix daxensis	869279	2987	153	27	2	3159	10	3169	94.3	4.8	0.9	0.1	99.7	0.3	10	0.315557	Thermanaerothrix	Anaerolineaceae	Anaerolineales	Anaerolineae	Chloroflexi	Terrabacteria group	Bacteria
1212	Anaerolinea thermophila UNI-1	926569	4058	204	38	13	4294	19	4313	94.1	4.7	0.9	0.3	99.6	0.4	21	0.4869	Anaerolinea	Anaerolineaceae	Anaerolineales	Anaerolineae	Chloroflexi	Terrabacteria group	Bacteria
1213	Ornatilinea apprima	1134406	4076	213	36	21	4317	29	4346	93.8	4.9	0.8	0.5	99.3	0.7	32	0.736309	Ornatilinea	Anaerolineaceae	Anaerolineales	Anaerolineae	Chloroflexi	Terrabacteria group	Bacteria
1214	Flexilinea flocculi	1678840	3342	155	29	13	3520	19	3539	94.4	4.4	0.8	0.4	99.5	0.5	20	0.565131	Flexilinea	Anaerolineaceae	Anaerolineales	Anaerolineae	Chloroflexi	Terrabacteria group	Bacteria
1215	Thermomicrobium roseum DSM 5159	309801	3097	167	36	5	3296	9	3305	93.7	5.1	1.1	0.2	99.7	0.3	11	0.332829	Thermomicrobium	Thermomicrobiaceae	Thermomicrobiales	Thermomicrobia	Chloroflexi	Terrabacteria group	Bacteria
1216	Sphaerobacter thermophilus DSM 20745	479434	4200	245	34	21	4470	30	4500	93.3	5.4	0.8	0.5	99.3	0.7	34	0.755556	Sphaerobacter	Sphaerobacteraceae	Sphaerobacterales	Thermomicrobia	Chloroflexi	Terrabacteria group	Bacteria
1217	Nitrolancea hollandica Lb	1129897	3163	234	45	24	3439	27	3466	91.3	6.8	1.3	0.7	99.2	0.8	30	0.865551	Nitrolancea	Sphaerobacteraceae	Sphaerobacterales	Thermomicrobia	Chloroflexi	Terrabacteria group	Bacteria
1218	Ktedonobacter racemifer DSM 44963	485913	12625	667	195	85	13466	106	13572	93	4.9	1.4	0.6	99.2	0.8	121	0.891541	Ktedonobacter	Ktedonobacteraceae	Ktedonobacterales	Ktedonobacteria	Chloroflexi	Terrabacteria group	Bacteria
1219	Ardenticatena maritima	872965	3384	193	28	12	3600	17	3617	93.6	5.3	0.8	0.3	99.5	0.5	18	0.49765	Ardenticatena	Ardenticatenaceae	Ardenticatenales	Ardenticatenia	Chloroflexi	Terrabacteria group	Bacteria
1220	Caldilinea aerophila DSM 14535 = NBRC 104270	926550	5345	316	38	10	5692	17	5709	93.6	5.5	0.7	0.2	99.7	0.3	20	0.350324	Caldilinea	Caldilineaceae	Caldilineales	Caldilineae	Chloroflexi	Terrabacteria group	Bacteria
1221	Dehalogenimonas alkenigignens	1217799	2192	159	40	16	2390	17	2407	91.1	6.6	1.7	0.7	99.3	0.7	22	0.914001	Dehalogenimonas			Dehalococcoidia	Chloroflexi	Terrabacteria group	Bacteria
1222	Dehalococcoides mccartyi CG1	1432059	1860	149	23	14	2029	17	2046	90.9	7.3	1.1	0.7	99.2	0.8	20	0.977517	Dehalococcoides	Dehalococcoidaceae	Dehalococcoidales	Dehalococcoidia	Chloroflexi	Terrabacteria group	Bacteria
1223	Sneathia amnii	187101	1441	116	25	10	1584	8	1592	90.5	7.3	1.6	0.6	99.5	0.5	12	0.753769	Sneathia	Leptotrichiaceae	Fusobacteriales	Fusobacteriia	Fusobacteria		Bacteria
1224	Fusobacterium ulcerans ATCC 49185	469617	3665	273	49	8	3982	13	3995	91.7	6.8	1.2	0.2	99.7	0.3	14	0.350438	Fusobacterium	Fusobacteriaceae	Fusobacteriales	Fusobacteriia	Fusobacteria		Bacteria
1225	Streptobacillus moniliformis DSM 12112	519441	1785	110	35	32	1933	29	1962	91	5.6	1.8	1.6	98.5	1.5	33	1.68196	Streptobacillus	Leptotrichiaceae	Fusobacteriales	Fusobacteriia	Fusobacteria		Bacteria
1226	Sebaldella termitidis ATCC 33386	526218	4309	277	52	16	4626	28	4654	92.6	6	1.1	0.3	99.4	0.6	30	0.644607	Sebaldella	Leptotrichiaceae	Fusobacteriales	Fusobacteriia	Fusobacteria		Bacteria
1227	Ilyobacter polytropus DSM 2926	572544	3466	264	57	19	3781	25	3806	91.1	6.9	1.5	0.5	99.3	0.7	27	0.709406	Ilyobacter	Fusobacteriaceae	Fusobacteriales	Fusobacteriia	Fusobacteria		Bacteria
1228	Leptotrichia hofstadii F0254	634994	2365	220	28	11	2606	18	2624	90.1	8.4	1.1	0.4	99.3	0.7	20	0.762195	Leptotrichia	Leptotrichiaceae	Fusobacteriales	Fusobacteriia	Fusobacteria		Bacteria
1229	Cetobacterium somerae ATCC BAA-474	1319815	3507	228	24	8	3757	10	3767	93.1	6.1	0.6	0.2	99.7	0.3	11	0.29201	Cetobacterium	Fusobacteriaceae	Fusobacteriales	Fusobacteriia	Fusobacteria		Bacteria
1230	Candidatus Koribacter versatilis Ellin345	204669	6157	384	93	41	6622	53	6675	92.2	5.8	1.4	0.6	99.2	0.8	65	0.973783	Candidatus Koribacter	Acidobacteriaceae	Acidobacteriales	Acidobacteriia	Acidobacteria		Bacteria
1231	Candidatus Solibacter usitatus Ellin6076	234267	10684	528	109	63	11309	75	11384	93.9	4.6	1	0.6	99.3	0.7	89	0.781799	Candidatus Solibacter	Solibacteraceae	Solibacterales	Solibacteres	Acidobacteria		Bacteria
1232	Acidobacterium capsulatum ATCC 51196	240015	4109	264	70	31	4428	46	4474	91.8	5.9	1.6	0.7	99	1	51	1.13992	Acidobacterium	Acidobacteriaceae	Acidobacteriales	Acidobacteriia	Acidobacteria		Bacteria
1233	Terriglobus saanensis SP1PR4	401053	5105	283	74	44	5446	60	5506	92.7	5.1	1.3	0.8	98.9	1.1	65	1.18053	Terriglobus	Acidobacteriaceae	Acidobacteriales	Acidobacteriia	Acidobacteria		Bacteria
1234	Granulicella mallensis MP5ACTX8	682795	5753	289	74	40	6105	51	6156	93.5	4.7	1.2	0.6	99.2	0.8	63	1.02339	Granulicella	Acidobacteriaceae	Acidobacteriales	Acidobacteriia	Acidobacteria		Bacteria
1235	Pyrinomonas methylaliphatogenes	454194	4201	253	44	15	4496	17	4513	93.1	5.6	1	0.3	99.6	0.4	22	0.487481	Pyrinomonas	Pyrinomonadaceae		Blastocatellia	Acidobacteria		Bacteria
1236	Chloracidobacterium thermophilum B	981222	4070	238	38	16	4340	22	4362	93.3	5.5	0.9	0.4	99.5	0.5	26	0.596057	Chloracidobacterium			Blastocatellia	Acidobacteria		Bacteria
1237	Thermoanaerobaculum aquaticum	1312852	3024	195	33	19	3251	20	3271	92.4	6	1	0.6	99.4	0.6	26	0.794864	Thermoanaerobaculum				Acidobacteria		Bacteria
1238	Candidatus Jettenia caeni	247490	4396	254	46	14	4695	15	4710	93.3	5.4	1	0.3	99.7	0.3	20	0.424628	Candidatus Jettenia	Candidatus Brocadiaceae	Candidatus Brocadiales	Planctomycetia	Planctomycetes	PVC group	Bacteria
1239	Blastopirellula marina DSM 3645	314230	6063	438	132	112	6616	129	6745	89.9	6.5	2	1.7	98.1	1.9	141	2.09044	Blastopirellula	Planctomycetaceae	Planctomycetales	Planctomycetia	Planctomycetes	PVC group	Bacteria
1240	Gimesia maris DSM 8797	344747	7065	445	122	108	7603	137	7740	91.3	5.7	1.6	1.4	98.2	1.8	146	1.8863	Gimesia	Planctomycetaceae	Planctomycetales	Planctomycetia	Planctomycetes	PVC group	Bacteria
1241	Isosphaera pallida ATCC 43644	575540	4626	254	71	30	4921	60	4981	92.9	5.1	1.4	0.6	98.8	1.2	66	1.32504	Isosphaera	Isosphaeraceae	Planctomycetales	Planctomycetia	Planctomycetes	PVC group	Bacteria
1242	Rubinisphaera brasiliensis DSM 5305	756272	5274	395	92	107	5746	122	5868	89.9	6.7	1.6	1.8	97.9	2.1	135	2.30061	Rubinisphaera	Planctomycetaceae	Planctomycetales	Planctomycetia	Planctomycetes	PVC group	Bacteria
1243	Singulisphaera acidiphila DSM 18658	886293	8551	476	118	146	9114	177	9291	92	5.1	1.3	1.6	98.1	1.9	192	2.06652	Singulisphaera	Isosphaeraceae	Planctomycetales	Planctomycetia	Planctomycetes	PVC group	Bacteria
1244	Rhodopirellula maiorica SM1	1265738	7094	581	154	91	7790	130	7920	89.6	7.3	1.9	1.1	98.4	1.6	142	1.79293	Rhodopirellula	Planctomycetaceae	Planctomycetales	Planctomycetia	Planctomycetes	PVC group	Bacteria
1245	Gemmata sp. SH-PL17	1630693	8193	467	153	81	8782	112	8894	92.1	5.3	1.7	0.9	98.7	1.3	128	1.43917	Gemmata	Gemmataceae	Planctomycetales	Planctomycetia	Planctomycetes	PVC group	Bacteria
1246	Planctomyces sp. SH-PL14	1632864	6841	437	112	124	7363	151	7514	91	5.8	1.5	1.7	98	2	165	2.1959	Planctomyces	Planctomycetaceae	Planctomycetales	Planctomycetia	Planctomycetes	PVC group	Bacteria
1247	Pirellula sp. SH-Sr6A	1632865	5460	347	95	63	5880	85	5965	91.5	5.8	1.6	1.1	98.6	1.4	95	1.59262	Pirellula	Planctomycetaceae	Planctomycetales	Planctomycetia	Planctomycetes	PVC group	Bacteria
1248	Planctopirus sp. JC280	1841610	4464	302	68	57	4816	75	4891	91.3	6.2	1.4	1.2	98.5	1.5	82	1.67655	Planctopirus	Planctomycetaceae	Planctomycetales	Planctomycetia	Planctomycetes	PVC group	Bacteria
1249	Phycisphaera mikurensis NBRC 102666	1142394	3217	356	87	36	3641	55	3696	87	9.6	2.4	1	98.5	1.5	63	1.70455	Phycisphaera	Phycisphaeraceae	Phycisphaerales	Phycisphaerae	Planctomycetes	PVC group	Bacteria
1250	Chlorobaculum limnaeum	274537	3025	207	63	22	3290	27	3317	91.2	6.2	1.9	0.7	99.2	0.8	31	0.934579	Chlorobaculum	Chlorobiaceae	Chlorobiales	Chlorobia	Chlorobi		Bacteria
1251	Chlorobium phaeobacteroides DSM 266	290317	3276	224	40	13	3535	18	3553	92.2	6.3	1.1	0.4	99.5	0.5	20	0.562905	Chlorobium	Chlorobiaceae	Chlorobiales	Chlorobia	Chlorobi		Bacteria
1252	Prosthecochloris aestuarii DSM 271	290512	2763	215	44	17	3010	29	3039	90.9	7.1	1.4	0.6	99	1	32	1.05298	Prosthecochloris	Chlorobiaceae	Chlorobiales	Chlorobia	Chlorobi		Bacteria
1253	Pelodictyon phaeoclathratiforme BU-1	324925	3391	213	41	10	3641	14	3655	92.8	5.8	1.1	0.3	99.6	0.4	17	0.465116	Pelodictyon	Chlorobiaceae	Chlorobiales	Chlorobia	Chlorobi		Bacteria
1254	Chloroherpeton thalassium ATCC 35110	517418	3756	213	41	25	4001	34	4035	93.1	5.3	1	0.6	99.2	0.8	41	1.01611	Chloroherpeton	Chlorobiaceae	Chlorobiales	Chlorobia	Chlorobi		Bacteria
1255	Thermodesulfobacterium commune DSM 2178	289377	1904	104	21	11	2027	13	2040	93.3	5.1	1	0.5	99.4	0.6	15	0.735294	Thermodesulfobacterium	Thermodesulfobacteriaceae	Thermodesulfobacteriales	Thermodesulfobacteria	Thermodesulfobacteria		Bacteria
1256	Thermodesulfatator indicus DSM 15286	667014	2901	200	34	15	3134	16	3150	92.1	6.3	1.1	0.5	99.5	0.5	20	0.634921	Thermodesulfatator	Thermodesulfobacteriaceae	Thermodesulfobacteriales	Thermodesulfobacteria	Thermodesulfobacteria		Bacteria
1257	Thermosulfurimonas dismutans	999894	2618	188	35	10	2838	13	2851	91.8	6.6	1.2	0.4	99.5	0.5	17	0.596282	Thermosulfurimonas	Thermodesulfobacteriaceae	Thermodesulfobacteriales	Thermodesulfobacteria	Thermodesulfobacteria		Bacteria
1258	Caldimicrobium thiodismutans	1653476	2347	148	33	13	2528	13	2541	92.4	5.8	1.3	0.5	99.5	0.5	14	0.550964	Caldimicrobium	Thermodesulfobacteriaceae	Thermodesulfobacteriales	Thermodesulfobacteria	Thermodesulfobacteria		Bacteria
1259	Coprothermobacter proteolyticus DSM 5265	309798	1672	125	25	10	1819	13	1832	91.3	6.8	1.4	0.5	99.3	0.7	15	0.818777	Coprothermobacter	Coprothermobacteraceae	Coprothermobacterales	Coprothermobacteria	Coprothermobacterota		Bacteria
1260	Dictyoglomus thermophilum H-6-12	309799	2416	147	29	10	2594	8	2602	92.9	5.6	1.1	0.4	99.7	0.3	13	0.499616	Dictyoglomus	Dictyoglomaceae	Dictyoglomales	Dictyoglomia	Dictyoglomi		Bacteria
1261	Thermotoga neapolitana DSM 4359	309803	2305	183	41	9	2527	11	2538	90.8	7.2	1.6	0.4	99.6	0.4	14	0.551615	Thermotoga	Thermotogaceae	Thermotogales	Thermotogae	Thermotogae		Bacteria
1262	Petrotoga mobilis SJ95	403833	2440	162	34	30	2623	43	2666	91.5	6.1	1.3	1.1	98.4	1.6	44	1.65041	Petrotoga		Petrotogales	Thermotogae	Thermotogae		Bacteria
1263	Kosmotoga olearia TBF 19.5.1	521045	2517	162	31	11	2712	9	2721	92.5	6	1.1	0.4	99.7	0.3	12	0.441014	Kosmotoga	Kosmotogaceae	Kosmotogales	Thermotogae	Thermotogae		Bacteria
1264	Fervidobacterium pennivorans DSM 9078	771875	2560	143	25	9	2728	9	2737	93.5	5.2	0.9	0.3	99.7	0.3	13	0.474973	Fervidobacterium	Fervidobacteriaceae	Thermotogales	Thermotogae	Thermotogae		Bacteria
1265	Defluviitoga tunisiensis	1006576	2222	147	37	12	2400	18	2418	91.9	6.1	1.5	0.5	99.3	0.7	19	0.785773	Defluviitoga		Petrotogales	Thermotogae	Thermotogae		Bacteria
1266	Pseudothermotoga hypogea DSM 11164 = NBRC 106472	1123384	2510	188	33	16	2728	19	2747	91.4	6.8	1.2	0.6	99.3	0.7	24	0.87368	Pseudothermotoga	Thermotogaceae	Thermotogales	Thermotogae	Thermotogae		Bacteria
1267	Thermosipho africanus H17ap60334	1161912	2195	164	37	6	2394	8	2402	91.4	6.8	1.5	0.2	99.7	0.3	10	0.41632	Thermosipho	Fervidobacteriaceae	Thermotogales	Thermotogae	Thermotogae		Bacteria
1268	Mesotoga infera	1236046	3081	194	33	6	3305	9	3314	93	5.9	1	0.2	99.7	0.3	11	0.331925	Mesotoga	Kosmotogaceae	Kosmotogales	Thermotogae	Thermotogae		Bacteria
1269	Marinitoga sp. 1155	1428448	2597	180	33	7	2807	10	2817	92.2	6.4	1.2	0.2	99.6	0.4	12	0.425985	Marinitoga		Petrotogales	Thermotogae	Thermotogae		Bacteria
1270	Lentisphaera araneosa HTCC2155	313628	5276	355	83	111	5705	120	5825	90.6	6.1	1.4	1.9	97.9	2.1	126	2.16309	Lentisphaera	Lentisphaeraceae	Lentisphaerales	Lentisphaeria	Lentisphaerae	PVC group	Bacteria
1271	Pedosphaera parvula Ellin514	320771	7643	369	73	47	8069	63	8132	94	4.5	0.9	0.6	99.2	0.8	69	0.8485	Pedosphaera	Verrucomicrobia subdivision 3	Verrucomicrobiales	Verrucomicrobiae	Verrucomicrobia	PVC group	Bacteria
1272	Opitutus terrae PB90-1	452637	6334	314	73	41	6694	68	6762	93.7	4.6	1.1	0.6	99	1	73	1.07956	Opitutus	Opitutaceae	Opitutales	Opitutae	Verrucomicrobia	PVC group	Bacteria
1273	Coraliomargarita akajimensis DSM 45221	583355	3566	238	71	25	3865	35	3900	91.4	6.1	1.8	0.6	99.1	0.9	44	1.12821	Coraliomargarita	Puniceicoccaceae	Puniceicoccales	Opitutae	Verrucomicrobia		Bacteria
1274	Cephaloticoccus primus	1548207	1875	185	58	19	2079	58	2137	87.7	8.7	2.7	0.9	97.3	2.7	60	2.80767	Cephaloticoccus	Opitutaceae	Opitutales	Opitutae	Verrucomicrobia		Bacteria
1275	Methylacidiphilum infernorum V4	481448	2298	144	36	12	2478	12	2490	92.3	5.8	1.4	0.5	99.5	0.5	16	0.64257	Methylacidiphilum	Methylacidiphilaceae	Methylacidiphilales	Methylacidiphilae	Verrucomicrobia		Bacteria
1276	Chthoniobacter flavus Ellin428	497964	7597	437	101	55	8117	73	8190	92.8	5.3	1.2	0.7	99.1	0.9	81	0.989011	Chthoniobacter	Chthoniobacteraceae	Chthoniobacterales	Spartobacteria	Verrucomicrobia	PVC group	Bacteria
1277	Terrimicrobium sacchariphilum	690879	4581	340	73	21	4986	29	5015	91.3	6.8	1.5	0.4	99.4	0.6	33	0.658026	Terrimicrobium			Spartobacteria	Verrucomicrobia	PVC group	Bacteria
1278	Pyramidobacter piscolens W5455	352165	2676	200	39	17	2911	21	2932	91.3	6.8	1.3	0.6	99.3	0.7	25	0.85266	Pyramidobacter	Synergistaceae	Synergistales	Synergistia	Synergistetes		Bacteria
1279	Synergistes sp. 3_1_syn1	457415	3486	245	50	15	3772	24	3796	91.8	6.5	1.3	0.4	99.4	0.6	26	0.684932	Synergistes	Synergistaceae	Synergistales	Synergistia	Synergistetes		Bacteria
1280	Dethiosulfovibrio peptidovorans DSM 11002	469381	2835	236	63	27	3126	35	3161	89.7	7.5	2	0.9	98.9	1.1	44	1.39196	Dethiosulfovibrio	Synergistaceae	Synergistales	Synergistia	Synergistetes		Bacteria
1281	Thermanaerovibrio acidaminovorans DSM 6589	525903	2133	168	43	21	2339	26	2365	90.2	7.1	1.8	0.9	98.9	1.1	30	1.2685	Thermanaerovibrio	Synergistaceae	Synergistales	Synergistia	Synergistetes		Bacteria
1282	Aminobacterium colombiense DSM 12261	572547	2257	167	37	9	2456	14	2470	91.4	6.8	1.5	0.4	99.4	0.6	16	0.647773	Aminobacterium	Synergistaceae	Synergistales	Synergistia	Synergistetes		Bacteria
1283	Thermovirga lienii DSM 17291	580340	2349	190	42	14	2575	20	2595	90.5	7.3	1.6	0.5	99.2	0.8	22	0.847784	Thermovirga	Synergistaceae	Synergistales	Synergistia	Synergistetes		Bacteria
1284	Aminomonas paucivorans DSM 12260	584708	2933	248	62	17	3221	39	3260	90	7.6	1.9	0.5	98.8	1.2	41	1.25767	Aminomonas	Synergistaceae	Synergistales	Synergistia	Synergistetes		Bacteria
1285	Jonquetella anthropi E3_33 E1	645512	1907	200	40	17	2139	25	2164	88.1	9.2	1.8	0.8	98.8	1.2	27	1.24769	Jonquetella	Synergistaceae	Synergistales	Synergistia	Synergistetes		Bacteria
1286	Fretibacterium fastidiosum	651822	1503	131	38	10	1664	18	1682	89.4	7.8	2.3	0.6	98.9	1.1	19	1.12961	Fretibacterium	Synergistaceae	Synergistales	Synergistia	Synergistetes		Bacteria
1287	Cloacibacillus evryensis DSM 19522	866499	1325	96	18	7	1438	8	1446	91.6	6.6	1.2	0.5	99.4	0.6	10	0.691563	Cloacibacillus	Synergistaceae	Synergistales	Synergistia	Synergistetes		Bacteria
1288	Gemmatimonas aurantiaca T-27	379066	4712	299	60	30	5059	42	5101	92.4	5.9	1.2	0.6	99.2	0.8	48	0.940992	Gemmatimonas	Gemmatimonadaceae	Gemmatimonadales	Gemmatimonadetes	Gemmatimonadetes	FCB group	Bacteria
1289	Gemmatirosa kalamazoonesis	861299	7827	421	92	58	8316	82	8398	93.2	5	1.1	0.7	99	1	90	1.07168	Gemmatirosa	Gemmatimonadaceae	Gemmatimonadales	Gemmatimonadetes	Gemmatimonadetes	FCB group	Bacteria
1290	Elusimicrobium minutum Pei191	445932	1729	117	29	67	1874	68	1942	89	6	1.5	3.5	96.5	3.5	75	3.862	Elusimicrobium	Elusimicrobiaceae	Elusimicrobiales	Elusimicrobia	Elusimicrobia		Bacteria
1291	Candidatus Endomicrobium trichonymphae	1408204	2486	288	55	22	2827	24	2851	87.2	10.1	1.9	0.8	99.2	0.8	29	1.01719	Endomicrobium	Endomicrobiaceae	Endomicrobiales	Endomicrobia	Elusimicrobia		Bacteria
1292	Chthonomonas calidirosea	454171	3657	157	54	41	3868	41	3909	93.6	4	1.4	1	99	1	51	1.30468	Chthonomonas	Chthonomonadaceae	Chthonomonadales	Chthonomonadetes	Armatimonadetes	Terrabacteria group	Bacteria
1293	Fimbriimonas ginsengisoli Gsoil 348	661478	4805	408	66	79	5274	84	5358	89.7	7.6	1.2	1.5	98.4	1.6	95	1.77305	Fimbriimonas	Fimbriimonadaceae	Fimbriimonadales	Fimbriimonadia	Armatimonadetes	Terrabacteria group	Bacteria
1294	Caldisericum exile AZM16c01	511051	1899	139	28	11	2068	9	2077	91.4	6.7	1.3	0.5	99.6	0.4	14	0.674049	Caldisericum	Caldisericaceae	Caldisericales	Caldisericia	Caldiserica	Caldiserica/Cryosericota group	Bacteria
1295	Denitrovibrio acetiphilus DSM 12809	522772	3896	318	59	33	4250	56	4306	90.5	7.4	1.4	0.8	98.7	1.3	61	1.41663	Denitrovibrio	Deferribacteraceae	Deferribacterales	Deferribacteres	Deferribacteres		Bacteria
1296	Deferribacter desulfuricans SSM1	639282	3147	215	36	16	3393	21	3414	92.2	6.3	1.1	0.5	99.4	0.6	23	0.673697	Deferribacter	Deferribacteraceae	Deferribacterales	Deferribacteres	Deferribacteres		Bacteria
1297	Flexistipes sinusarabici DSM 4947	717231	2903	206	74	19	3155	47	3202	90.7	6.4	2.3	0.6	98.5	1.5	50	1.56152	Flexistipes	Deferribacteraceae	Deferribacterales	Deferribacteres	Deferribacteres		Bacteria
1298	Calditerrivibrio nitroreducens DSM 19672	768670	2848	177	32	14	3054	17	3071	92.7	5.8	1	0.5	99.4	0.6	19	0.618691	Calditerrivibrio	Deferribacteraceae	Deferribacterales	Deferribacteres	Deferribacteres		Bacteria
1299	Mucispirillum schaedleri ASF457	1379858	2609	158	38	17	2800	22	2822	92.5	5.6	1.3	0.6	99.2	0.8	25	0.885897	Mucispirillum	Deferribacteraceae	Deferribacterales	Deferribacteres	Deferribacteres		Bacteria
1300	Thermobaculum terrenum ATCC BAA-798	525904	3525	194	55	26	3775	25	3800	92.8	5.1	1.4	0.7	99.3	0.7	34	0.894737	Thermobaculum						Bacteria
1301	Treponema primitia ZAS-2	545694	4149	271	52	10	4451	31	4482	92.6	6	1.2	0.2	99.3	0.7	33	0.736278	Treponema	Spirochaetaceae	Spirochaetales	Spirochaetia	Spirochaetes		Bacteria
1302	Sediminispirochaeta smaragdinae DSM 11293	573413	5279	325	56	17	5649	28	5677	93	5.7	1	0.3	99.5	0.5	30	0.528448	Sediminispirochaeta	Spirochaetaceae	Spirochaetales	Spirochaetia	Spirochaetes		Bacteria
1303	Sphaerochaeta coccoides DSM 17374	760011	2478	161	24	10	2658	15	2673	92.7	6	0.9	0.4	99.4	0.6	17	0.63599	Sphaerochaeta	Spirochaetaceae	Spirochaetales	Spirochaetia	Spirochaetes		Bacteria
1304	Turneriella parva DSM 21527	869212	4515	244	47	17	4794	29	4823	93.6	5.1	1	0.4	99.4	0.6	32	0.663487	Turneriella	Leptospiraceae		Spirochaetia	Spirochaetes		Bacteria
1305	Spirochaeta africana DSM 8902	889378	3484	200	61	21	3729	37	3766	92.5	5.3	1.6	0.6	99	1	41	1.08869	Spirochaeta	Spirochaetaceae	Spirochaetales	Spirochaetia	Spirochaetes		Bacteria
1306	Leptonema illini DSM 21528	929563	4483	253	63	20	4784	35	4819	93	5.3	1.3	0.4	99.3	0.7	40	0.830048	Leptonema	Leptospiraceae		Spirochaetia	Spirochaetes		Bacteria
1307	Brachyspira intermedia PWS/A	1045858	3661	213	41	18	3903	30	3933	93.1	5.4	1	0.5	99.2	0.8	31	0.788202	Brachyspira	Brachyspiraceae	Brachyspirales	Spirochaetia	Spirochaetes		Bacteria
1308	Leptospira interrogans str. HAI1536	1193041	3977	273	60	18	4295	33	4328	91.9	6.3	1.4	0.4	99.2	0.8	36	0.831793	Leptospira	Leptospiraceae		Spirochaetia	Spirochaetes		Bacteria
1309	Salinispira pacifica	1307761	3561	339	95	32	3951	76	4027	88.4	8.4	2.4	0.8	98.1	1.9	78	1.93693	Salinispira	Spirochaetaceae	Spirochaetales	Spirochaetia	Spirochaetes		Bacteria
1310	Borrelia duttonii CR2A	1432657	1265	151	38	8	1441	21	1462	86.5	10.3	2.6	0.5	98.6	1.4	22	1.50479	Borrelia	Borreliaceae	Spirochaetales	Spirochaetia	Spirochaetes		Bacteria
1311	Desulfurispirillum indicum S5	653733	3436	232	67	30	3719	46	3765	91.3	6.2	1.8	0.8	98.8	1.2	50	1.32802	Desulfurispirillum	Chrysiogenaceae	Chrysiogenales	Chrysiogenetes	Chrysiogenetes		Bacteria
1312	Caldithrix abyssi DSM 13497	880073	5402	212	47	15	5656	20	5676	95.2	3.7	0.8	0.3	99.6	0.4	25	0.440451	Caldithrix	Calditrichaceae	Calditrichales	Calditrichae	Calditrichaeota		Bacteria
1313	Ignavibacterium album JCM 16511	945713	4277	209	35	14	4521	14	4535	94.3	4.6	0.8	0.3	99.7	0.3	17	0.374862	Ignavibacterium	Ignavibacteriaceae	Ignavibacteriales	Ignavibacteria	Ignavibacteriae		Bacteria
1314	Melioribacter roseus P3M-2	1191523	3895	228	36	16	4157	18	4175	93.3	5.5	0.9	0.4	99.6	0.4	22	0.526946	Melioribacter	Melioribacteraceae	Ignavibacteriales	Ignavibacteria	Ignavibacteriae		Bacteria
1315	Haloplasma contractile SSD-17B	1033810	3366	218	51	22	3630	27	3657	92	6	1.4	0.6	99.3	0.7	34	0.929724	Haloplasma	Haloplasmataceae	Haloplasmatales				Bacteria
1316	Candidatus Saccharimonas aalborgensis	1332188	946	59	23	11	1028	11	1039	91	5.7	2.2	1.1	98.9	1.1	14	1.34745	Candidatus Saccharimonas				Candidatus Saccharibacteria		Bacteria
1317	Candidatus Omnitrophus magneticus	1609969	2686	222	21	13	2930	12	2942	91.3	7.5	0.7	0.4	99.6	0.4	16	0.543848	Candidatus Omnitrophus				Candidatus Omnitrophica	PVC group	Bacteria
1318	Nitrospina sp. SCGC_AAA799_A02	1628278	1324	93	19	13	1434	15	1449	91.4	6.4	1.3	0.9	99	1	16	1.10421	Nitrospina	Nitrospinaceae	Nitrospinales	Nitrospinia	Nitrospinae	Nitrospinae/Tectomicrobia group	Bacteria
1319	Candidatus Peribacter riflensis	1735162	1121	86	42	21	1247	23	1270	88.3	6.8	3.3	1.7	98.2	1.8	32	2.51969	Candidatus Peribacter		Candidatus Peribacterales	Candidatus Peribacteria	Candidatus Peregrinibacteria		Bacteria
1320	Balneola sp. EhC07	1849360	3849	263	53	22	4158	29	4187	91.9	6.3	1.3	0.5	99.3	0.7	31	0.740387	Balneola	Balneolaceae	Balneolales	Balneolia	Balneolaeota		Bacteria
1321	Candidatus Entotheonella sp.	2066855	8647	643	94	69	9361	92	9453	91.5	6.8	1	0.7	99	1	94	0.994393	Candidatus Entotheonella				Candidatus Tectomicrobia	Nitrospinae/Tectomicrobia group	Bacteria
1322	Chondrus crispus	2769	7816	687	281	192	8668	308	8976	87.1	7.7	3.1	2.1	96.6	3.4	332	3.69875	Chondrus	Gigartinaceae	Gigartinales	Florideophyceae		Viridiplantae	Eukaryota
1323	Cyanidioschyzon merolae	45157	5636	447	216	76	6168	207	6375	88.4	7	3.4	1.2	96.8	3.2	223	3.49804	Cyanidioschyzon	Cyanidiaceae	Cyanidiales	Bangiophyceae		Viridiplantae	Eukaryota
1324	Galdieria sulphuraria	130081	7291	504	190	121	7903	203	8106	89.9	6.2	2.3	1.5	97.5	2.5	214	2.64002	Galdieria	Cyanidiaceae	Cyanidiales	Bangiophyceae		Viridiplantae	Eukaryota
1325	Chlamydomonas reinhardtii	3055	15208	1432	1122	771	17077	1456	18533	82.1	7.7	6.1	4.2	92.1	7.9	1538	8.29871	Chlamydomonas	Chlamydomonadaceae	Chlamydomonadales	Chlorophyceae	Chlorophyta	Viridiplantae	Eukaryota
1326	Volvox carteri	3067	4961	459	243	164	5528	299	5827	85.1	7.9	4.2	2.8	94.9	5.1	314	5.38871	Volvox	Volvocaceae	Chlamydomonadales	Chlorophyceae	Chlorophyta	Viridiplantae	Eukaryota
1327	Micromonas pusilla	38833	10344	1162	593	339	11754	684	12438	83.2	9.3	4.8	2.7	94.5	5.5	728	5.85303	Micromonas	Mamiellaceae	Mamiellales	Mamiellophyceae	Chlorophyta	Viridiplantae	Eukaryota
1328	Ostreococcus tauri	70448	9415	708	318	212	10313	340	10653	88.4	6.6	3	2	96.8	3.2	367	3.44504	Ostreococcus	Bathycoccaceae	Mamiellales	Mamiellophyceae	Chlorophyta	Viridiplantae	Eukaryota
1329	Marchantia polymorpha	3197	19654	1265	549	600	21192	876	22068	89.1	5.7	2.5	2.7	96	4	930	4.21425	Marchantia	Marchantiaceae	Marchantiales	Marchantiopsida	Streptophyta	Viridiplantae	Eukaryota
1330	Physcomitrella patens	3218	31528	2014	990	856	34096	1292	35388	89.1	5.7	2.8	2.4	96.3	3.7	1371	3.87419	Physcomitrella	Funariaceae	Funariales	Bryopsida	Streptophyta	Viridiplantae	Eukaryota
1331	Actinidia chinensis	3625	46441	3182	1465	1269	50600	1757	52357	88.7	6.1	2.8	2.4	96.6	3.4	1936	3.69769	Actinidia	Actinidiaceae	Ericales		Streptophyta	Viridiplantae	Eukaryota
1332	Theobroma cacao	3641	39662	2091	925	820	42348	1150	43498	91.2	4.8	2.1	1.9	97.4	2.6	1250	2.8737	Theobroma	Malvaceae	Malvales		Streptophyta	Viridiplantae	Eukaryota
1333	Cucumis sativus	3659	29122	1843	836	749	31543	1007	32550	89.5	5.7	2.6	2.3	96.9	3.1	1113	3.41935	Cucumis	Cucurbitaceae	Cucurbitales		Streptophyta	Viridiplantae	Eukaryota
1334	Populus trichocarpa	3694	55489	3354	1537	1224	59829	1775	61604	90.1	5.4	2.5	2	97.1	2.9	1940	3.14915	Populus	Salicaceae	Malpighiales		Streptophyta	Viridiplantae	Eukaryota
1335	Arabidopsis thaliana	3702	39524	2647	1204	1275	42976	1674	44650	88.5	5.9	2.7	2.9	96.3	3.7	1820	4.07615	Arabidopsis	Brassicaceae	Brassicales		Streptophyta	Viridiplantae	Eukaryota
1336	Brassica napus	3708	106856	8262	3654	3271	117724	4319	122043	87.6	6.8	3	2.7	96.5	3.5	4738	3.88224	Brassica	Brassicaceae	Brassicales		Streptophyta	Viridiplantae	Eukaryota
1337	Prunus persica	3760	40243	2221	1010	827	43108	1193	44301	90.8	5	2.3	1.9	97.3	2.7	1302	2.93899	Prunus	Rosaceae	Rosales		Streptophyta	Viridiplantae	Eukaryota
1338	Glycine max	3847	71719	4604	2100	1729	77675	2477	80152	89.5	5.7	2.6	2.2	96.9	3.1	2720	3.39355	Glycine	Fabaceae	Fabales		Streptophyta	Viridiplantae	Eukaryota
1339	Lupinus angustifolius	3871	44767	3264	1499	1335	49005	1860	50865	88	6.4	2.9	2.6	96.3	3.7	2037	4.00472	Lupinus	Fabaceae	Fabales		Streptophyta	Viridiplantae	Eukaryota
1340	Medicago truncatula	3880	52984	3349	1368	1159	57265	1595	58860	90	5.7	2.3	2	97.3	2.7	1729	2.93748	Medicago	Fabaceae	Fabales		Streptophyta	Viridiplantae	Eukaryota
1341	Phaseolus vulgaris	3885	40484	2463	1106	917	43710	1260	44970	90	5.5	2.5	2	97.2	2.8	1398	3.10874	Phaseolus	Fabaceae	Fabales		Streptophyta	Viridiplantae	Eukaryota
1342	Manihot esculenta	3983	45265	2710	1261	1023	48810	1449	50259	90.1	5.4	2.5	2	97.1	2.9	1613	3.20938	Manihot	Euphorbiaceae	Malpighiales		Streptophyta	Viridiplantae	Eukaryota
1343	Daucus carota	4039	38987	2637	1119	1022	42366	1399	43765	89.1	6	2.6	2.3	96.8	3.2	1526	3.4868	Daucus	Apiaceae	Apiales		Streptophyta	Viridiplantae	Eukaryota
1344	Solanum tuberosum	4113	37631	2586	1061	971	40968	1281	42249	89.1	6.1	2.5	2.3	97	3	1383	3.27345	Solanum	Solanaceae	Solanales		Streptophyta	Viridiplantae	Eukaryota
1345	Helianthus annuus	4232	60484	4002	1546	1354	65539	1847	67386	89.8	5.9	2.3	2	97.3	2.7	2029	3.01101	Helianthus	Asteraceae	Asterales		Streptophyta	Viridiplantae	Eukaryota
1346	Hordeum vulgare	4513	38314	2811	1236	1041	42010	1392	43402	88.3	6.5	2.8	2.4	96.8	3.2	1547	3.56435	Hordeum	Poaceae	Poales	Liliopsida	Streptophyta	Viridiplantae	Eukaryota
1347	Oryza sativa	4530	34519	2474	1066	960	37711	1308	39019	88.5	6.3	2.7	2.5	96.6	3.4	1436	3.68026	Oryza	Poaceae	Poales	Liliopsida	Streptophyta	Viridiplantae	Eukaryota
1348	Setaria italica	4555	40863	2836	1205	1002	44449	1457	45906	89	6.2	2.6	2.2	96.8	3.2	1584	3.45053	Setaria	Poaceae	Poales	Liliopsida	Streptophyta	Viridiplantae	Eukaryota
1349	Sorghum bicolor	4558	40629	2917	1306	1156	44345	1663	46008	88.3	6.3	2.8	2.5	96.4	3.6	1800	3.91236	Sorghum	Poaceae	Poales	Liliopsida	Streptophyta	Viridiplantae	Eukaryota
1350	Zea mays	4577	43079	3189	1499	1339	47226	1880	49106	87.7	6.5	3.1	2.7	96.2	3.8	2060	4.19501	Zea	Poaceae	Poales	Liliopsida	Streptophyta	Viridiplantae	Eukaryota
1351	Musa acuminata	4641	40630	2976	1357	980	44607	1336	45943	88.4	6.5	3	2.1	97.1	2.9	1488	3.2388	Musa	Musaceae	Zingiberales	Liliopsida	Streptophyta	Viridiplantae	Eukaryota
1352	Brachypodium distachyon	15368	38543	2700	1292	1127	42071	1591	43662	88.3	6.2	3	2.6	96.4	3.6	1743	3.99203	Brachypodium	Poaceae	Poales	Liliopsida	Streptophyta	Viridiplantae	Eukaryota
1353	Aegilops tauschii	37682	45988	3214	1367	1088	50142	1515	51657	89	6.2	2.6	2.1	97.1	2.9	1659	3.21157	Aegilops	Poaceae	Poales	Liliopsida	Streptophyta	Viridiplantae	Eukaryota
1354	Dioscorea rotundata	55577	24655	1369	621	425	26412	658	27070	91.1	5.1	2.3	1.6	97.6	2.4	719	2.65608	Dioscorea	Dioscoreaceae	Dioscoreales	Liliopsida	Streptophyta	Viridiplantae	Eukaryota
1355	Leersia perrieri	77586	36133	2426	1070	906	39248	1287	40535	89.1	6	2.6	2.2	96.8	3.2	1407	3.47107	Leersia	Poaceae	Poales	Liliopsida	Streptophyta	Viridiplantae	Eukaryota
1356	Triticum dicoccoides	85692	79914	5692	2415	1898	87189	2730	89919	88.9	6.3	2.7	2.1	97	3	2942	3.27183	Triticum	Poaceae	Poales	Liliopsida	Streptophyta	Viridiplantae	Eukaryota
1357	Panicum hallii	206008	37591	2730	1279	1150	41144	1606	42750	87.9	6.4	3	2.7	96.2	3.8	1744	4.07953	Panicum	Poaceae	Poales	Liliopsida	Streptophyta	Viridiplantae	Eukaryota
1358	Amborella trichopoda	13333	26645	1691	709	586	28781	850	29631	89.9	5.7	2.4	2	97.1	2.9	925	3.12173	Amborella	Amborellaceae	Amborellales		Streptophyta	Viridiplantae	Eukaryota
1359	Gossypium raimondii	29730	52263	3354	1500	1236	56613	1740	58353	89.6	5.7	2.6	2.1	97	3	1924	3.29717	Gossypium	Malvaceae	Malvales		Streptophyta	Viridiplantae	Eukaryota
1360	Vitis vinifera	29760	38676	2405	970	800	41712	1139	42851	90.3	5.6	2.3	1.9	97.3	2.7	1248	2.91242	Vitis	Vitaceae	Vitales		Streptophyta	Viridiplantae	Eukaryota
1361	Nicotiana attenuata	49451	39658	2603	1160	987	42994	1414	44408	89.3	5.9	2.6	2.2	96.8	3.2	1526	3.43632	Nicotiana	Solanaceae	Solanales		Streptophyta	Viridiplantae	Eukaryota
1362	Trifolium pratense	57577	43544	2512	1081	927	46788	1276	48064	90.6	5.2	2.2	1.9	97.3	2.7	1386	2.88366	Trifolium	Fabaceae	Fabales		Streptophyta	Viridiplantae	Eukaryota
1363	Selaginella moellendorffii	88036	50110	3410	1102	907	54222	1307	55529	90.2	6.1	2	1.6	97.6	2.4	1410	2.53921	Selaginella	Selaginellaceae	Selaginellales	Lycopodiopsida	Streptophyta	Viridiplantae	Eukaryota
1364	Vigna radiata	157791	30716	1845	784	566	33058	853	33911	90.6	5.4	2.3	1.7	97.5	2.5	933	2.75132	Vigna	Fabaceae	Fabales		Streptophyta	Viridiplantae	Eukaryota
1365	Beta vulgaris	161934	31190	1927	843	737	33649	1048	34697	89.9	5.6	2.4	2.1	97	3	1144	3.29712	Beta	Chenopodiaceae	Caryophyllales		Streptophyta	Viridiplantae	Eukaryota
1366	Corchorus capsularis	210143	30752	2033	936	812	33380	1153	34533	89.1	5.9	2.7	2.4	96.7	3.3	1238	3.58498	Corchorus	Malvaceae	Malvales		Streptophyta	Viridiplantae	Eukaryota
1367	Absidia glauca	4829	14873	1376	746	533	16634	894	17528	84.9	7.9	4.3	3	94.9	5.1	966	5.51118	Absidia	Cunninghamellaceae	Mucorales		Mucoromycota	Fungi	Eukaryota
1368	Syncephalastrum racemosum	13706	11678	1127	518	412	13085	650	13735	85	8.2	3.8	3	95.3	4.7	703	5.11831	Syncephalastrum	Syncephalastraceae	Mucorales		Mucoromycota	Fungi	Eukaryota
1369	Rhizopus microsporus	58291	18270	1790	674	539	20490	783	21273	85.9	8.4	3.2	2.5	96.3	3.7	849	3.99097	Rhizopus	Rhizopodaceae	Mucorales		Mucoromycota	Fungi	Eukaryota
1370	Choanephora cucurbitarum	101091	12248	1070	461	394	13568	605	14173	86.4	7.5	3.3	2.8	95.7	4.3	653	4.60735	Choanephora	Choanephoraceae	Mucorales		Mucoromycota	Fungi	Eukaryota
1371	Hesseltinella vesiculosa	101127	11159	1071	447	314	12456	535	12991	85.9	8.2	3.4	2.4	95.9	4.1	566	4.35686	Hesseltinella	Cunninghamellaceae	Mucorales		Mucoromycota	Fungi	Eukaryota
1372	Lichtheimia ramosa	688394	13768	1254	664	516	15396	806	16202	85	7.7	4.1	3.2	95	5	867	5.35119	Lichtheimia	Lichtheimiaceae	Mucorales		Mucoromycota	Fungi	Eukaryota
1373	Mucor circinelloides f. circinelloides 1006PhL	1220926	14000	1224	598	446	15548	720	16268	86.1	7.5	3.7	2.7	95.6	4.4	781	4.80084	Mucor	Mucoraceae	Mucorales		Mucoromycota	Fungi	Eukaryota
1374	Lobosporangium transversale	64571	12042	1056	669	450	13390	827	14217	84.7	7.4	4.7	3.2	94.2	5.8	874	6.14757	Lobosporangium	Mortierellaceae	Mortierellales		Mucoromycota	Fungi	Eukaryota
1375	Mortierella verticillata NRRL 6337	1069443	2127	118	65	47	2272	85	2357	90.2	5	2.8	2	96.4	3.6	91	3.86084	Mortierella	Mortierellaceae	Mortierellales		Mucoromycota	Fungi	Eukaryota
1376	Rhizophagus irregularis DAOM 197198w	1432141	25855	1201	476	350	27359	523	27882	92.7	4.3	1.7	1.3	98.1	1.9	568	2.03716	Rhizophagus	Glomeraceae	Glomerales	Glomeromycetes	Mucoromycota	Fungi	Eukaryota
1377	Bifiguratus adelaidae	1938954	7771	639	324	232	8563	403	8966	86.7	7.1	3.6	2.6	95.5	4.5	424	4.72898	Bifiguratus		Endogonales		Mucoromycota	Fungi	Eukaryota
1378	Schizosaccharomyces pombe	4896	6817	628	266	360	7581	490	8071	84.5	7.8	3.3	4.5	93.9	6.1	512	6.3437	Schizosaccharomyces	Schizosaccharomycetaceae	Schizosaccharomycetales	Schizosaccharomycetes	Ascomycota	Fungi	Eukaryota
1379	Cyberlindnera jadinii	4903	5542	538	242	224	6190	356	6546	84.7	8.2	3.7	3.4	94.6	5.4	372	5.68286	Cyberlindnera	Phaffomycetaceae	Saccharomycetales	Saccharomycetes	Ascomycota	Fungi	Eukaryota
1380	Pichia membranifaciens	4926	4320	451	231	195	4846	351	5197	83.1	8.7	4.4	3.8	93.2	6.8	360	6.92707	Pichia	Pichiaceae	Saccharomycetales	Saccharomycetes	Ascomycota	Fungi	Eukaryota
1381	Saccharomyces cerevisiae	4932	6900	776	343	402	7811	610	8421	81.9	9.2	4.1	4.8	92.8	7.2	634	7.5288	Saccharomyces	Saccharomycetaceae	Saccharomycetales	Saccharomycetes	Ascomycota	Fungi	Eukaryota
1382	Torulaspora delbrueckii	4950	5990	612	302	264	6720	448	7168	83.6	8.5	4.2	3.7	93.8	6.3	466	6.50112	Torulaspora	Saccharomycetaceae	Saccharomycetales	Saccharomycetes	Ascomycota	Fungi	Eukaryota
1383	Yarrowia lipolytica	4952	7108	698	363	325	7952	542	8494	83.7	8.2	4.3	3.8	93.6	6.4	564	6.63998	Yarrowia	Dipodascaceae	Saccharomycetales	Saccharomycetes	Ascomycota	Fungi	Eukaryota
1384	Lachancea fermentati	4955	6349	611	322	226	7093	415	7508	84.6	8.1	4.3	3	94.5	5.5	429	5.71391	Lachancea	Saccharomycetaceae	Saccharomycetales	Saccharomycetes	Ascomycota	Fungi	Eukaryota
1385	Zygosaccharomyces rouxii	4956	11700	1234	653	596	13200	983	14183	82.5	8.7	4.6	4.2	93.1	6.9	1023	7.21286	Zygosaccharomyces	Saccharomycetaceae	Saccharomycetales	Saccharomycetes	Ascomycota	Fungi	Eukaryota
1386	[Candida] glabrata	5478	7303	733	343	314	8175	518	8693	84	8.4	3.9	3.6	94	6	552	6.34994	Nakaseomyces	Saccharomycetaceae	Saccharomycetales	Saccharomycetes	Ascomycota	Fungi	Eukaryota
1387	Candida parapsilosis	5480	6568	714	386	321	7431	558	7989	82.2	8.9	4.8	4	93	7	589	7.37264	Candida	Debaryomycetaceae	Saccharomycetales	Saccharomycetes	Ascomycota	Fungi	Eukaryota
1388	Kluyveromyces lactis	28985	6035	587	281	260	6738	425	7163	84.3	8.2	3.9	3.6	94.1	5.9	450	6.28228	Kluyveromyces	Saccharomycetaceae	Saccharomycetales	Saccharomycetes	Ascomycota	Fungi	Eukaryota
1389	Wickerhamiella sorbophila	45607	5916	474	203	170	6482	281	6763	87.5	7	3	2.5	95.8	4.2	302	4.46547	Wickerhamiella	Trichomonascaceae	Saccharomycetales	Saccharomycetes	Ascomycota	Fungi	Eukaryota
1390	Debaryomyces hansenii CBS767	284592	6788	706	378	308	7637	543	8180	83	8.6	4.6	3.8	93.4	6.6	564	6.89487	Debaryomyces	Debaryomycetaceae	Saccharomycetales	Saccharomycetes	Ascomycota	Fungi	Eukaryota
1391	Meyerozyma guilliermondii ATCC 6260	294746	6541	704	284	254	7367	416	7783	84	9	3.6	3.3	94.7	5.3	442	5.67904	Meyerozyma	Debaryomycetaceae	Saccharomycetales	Saccharomycetes	Ascomycota	Fungi	Eukaryota
1392	Clavispora lusitaniae ATCC 42720	306902	6049	676	299	249	6826	447	7273	83.2	9.3	4.1	3.4	93.9	6.1	468	6.43476	Clavispora	Metschnikowiaceae	Saccharomycetales	Saccharomycetes	Ascomycota	Fungi	Eukaryota
1393	Scheffersomyces stipitis CBS 6054	322104	6850	661	338	226	7648	427	8075	84.8	8.2	4.2	2.8	94.7	5.3	445	5.51084	Scheffersomyces	Debaryomycetaceae	Saccharomycetales	Saccharomycetes	Ascomycota	Fungi	Eukaryota
1394	Lodderomyces elongisporus NRRL YB-4239	379508	5824	692	411	343	6633	637	7270	80.1	9.5	5.7	4.7	91.2	8.8	679	9.33975	Lodderomyces	Debaryomycetaceae	Saccharomycetales	Saccharomycetes	Ascomycota	Fungi	Eukaryota
1395	Vanderwaltozyma polyspora DSM 70294	436907	6563	656	335	321	7359	516	7875	83.3	8.3	4.3	4.1	93.4	6.6	542	6.88254	Vanderwaltozyma	Saccharomycetaceae	Saccharomycetales	Saccharomycetes	Ascomycota	Fungi	Eukaryota
1396	Millerozyma farinosa CBS 7064	559304	12539	1350	744	566	14201	998	15199	82.5	8.9	4.9	3.7	93.4	6.6	1047	6.88861	Millerozyma	Debaryomycetaceae	Saccharomycetales	Saccharomycetes	Ascomycota	Fungi	Eukaryota
1397	[Candida] tenuis ATCC 10573	590646	6306	564	246	154	6979	291	7270	86.7	7.8	3.4	2.1	96	4	309	4.25034	Yamadazyma	Debaryomycetaceae	Saccharomycetales	Saccharomycetes	Ascomycota	Fungi	Eukaryota
1398	Spathaspora passalidarum NRRL Y-27907	619300	6666	706	314	215	7494	407	7901	84.4	8.9	4	2.7	94.8	5.2	424	5.36641	Spathaspora	Debaryomycetaceae	Saccharomycetales	Saccharomycetes	Ascomycota	Fungi	Eukaryota
1399	Lipomyces starkeyi NRRL Y-11557	675824	7778	761	346	226	8675	436	9111	85.4	8.4	3.8	2.5	95.2	4.8	453	4.97201	Lipomyces	Lipomycetaceae	Saccharomycetales	Saccharomycetes	Ascomycota	Fungi	Eukaryota
1400	Tortispora caseinolytica NRRL Y-17796	767744	5667	600	194	159	6352	268	6620	85.6	9.1	2.9	2.4	96	4	289	4.36556	Tortispora	Trigonopsidaceae	Saccharomycetales	Saccharomycetes	Ascomycota	Fungi	Eukaryota
1401	Sugiyamaella lignohabitans	796027	5726	703	396	287	6563	549	7112	80.5	9.9	5.6	4	92.3	7.7	569	8.00056	Sugiyamaella	Trichomonascaceae	Saccharomycetales	Saccharomycetes	Ascomycota	Fungi	Eukaryota
1402	Nadsonia fulvescens var. elongata DSM 6958	857566	6555	712	358	242	7411	456	7867	83.3	9.1	4.6	3.1	94.2	5.8	479	6.08873	Nadsonia		Saccharomycetales	Saccharomycetes	Ascomycota	Fungi	Eukaryota
1403	Metschnikowia bicuspidata var. bicuspidata NRRL YB-4993	869754	6055	626	217	152	6752	298	7050	85.9	8.9	3.1	2.2	95.8	4.2	307	4.35461	Metschnikowia	Metschnikowiaceae	Saccharomycetales	Saccharomycetes	Ascomycota	Fungi	Eukaryota
1404	Komagataella phaffii CBS 7435	981350	6234	579	286	210	6938	371	7309	85.3	7.9	3.9	2.9	94.9	5.1	386	5.28116	Komagataella	Phaffomycetaceae	Saccharomycetales	Saccharomycetes	Ascomycota	Fungi	Eukaryota
1405	[Candida] arabinofermentans NRRL YB-2248	983967	6345	651	344	239	7118	461	7579	83.7	8.6	4.5	3.2	93.9	6.1	470	6.20135	Ogataea	Pichiaceae	Saccharomycetales	Saccharomycetes	Ascomycota	Fungi	Eukaryota
1406	Hyphopichia burtonii NRRL Y-1933	984485	6464	720	338	245	7314	453	7767	83.2	9.3	4.4	3.2	94.2	5.8	471	6.06412	Hyphopichia	Debaryomycetaceae	Saccharomycetales	Saccharomycetes	Ascomycota	Fungi	Eukaryota
1407	Babjeviella inositovora NRRL Y-12698	984486	7004	655	234	159	7750	302	8052	87	8.1	2.9	2	96.2	3.8	313	3.88723	Babjeviella	Debaryomycetaceae	Saccharomycetales	Saccharomycetes	Ascomycota	Fungi	Eukaryota
1408	Suhomyces tanzawaensis NRRL Y-17324	984487	6415	640	305	209	7170	399	7569	84.8	8.5	4	2.8	94.7	5.3	420	5.54895	Suhomyces	Debaryomycetaceae	Saccharomycetales	Saccharomycetes	Ascomycota	Fungi	Eukaryota
1409	Eremothecium gossypii FDAG1	1034331	5829	529	236	210	6467	337	6804	85.7	7.8	3.5	3.1	95	5	362	5.3204	Eremothecium	Saccharomycetaceae	Saccharomycetales	Saccharomycetes	Ascomycota	Fungi	Eukaryota
1410	Wickerhamomyces ciferrii	1041607	7122	720	349	338	7984	545	8529	83.5	8.4	4.1	4	93.6	6.4	569	6.67136	Wickerhamomyces	Phaffomycetaceae	Saccharomycetales	Saccharomycetes	Ascomycota	Fungi	Eukaryota
1411	Naumovozyma castellii CBS 4309	1064592	6521	663	332	294	7343	467	7810	83.5	8.5	4.3	3.8	94	6	497	6.36364	Naumovozyma	Saccharomycetaceae	Saccharomycetales	Saccharomycetes	Ascomycota	Fungi	Eukaryota
1412	Tetrapisispora blattae CBS 6284	1071380	6302	623	335	312	7024	548	7572	83.2	8.2	4.4	4.1	92.8	7.2	560	7.39567	Tetrapisispora	Saccharomycetaceae	Saccharomycetales	Saccharomycetes	Ascomycota	Fungi	Eukaryota
1413	Kazachstania africana CBS 2517	1071382	6402	610	300	242	7130	424	7554	84.7	8.1	4	3.2	94.4	5.6	437	5.78501	Kazachstania	Saccharomycetaceae	Saccharomycetales	Saccharomycetes	Ascomycota	Fungi	Eukaryota
1414	Brettanomyces bruxellensis AWRI1499	1124627	3748	518	205	155	4361	265	4626	81	11.2	4.4	3.4	94.3	5.7	278	6.00951	Brettanomyces	Pichiaceae	Saccharomycetales	Saccharomycetes	Ascomycota	Fungi	Eukaryota
1415	Hanseniaspora uvarum DSM 2768	1246595	3417	267	107	79	3719	151	3870	88.3	6.9	2.8	2	96.1	3.9	156	4.03101	Hanseniaspora	Saccharomycodaceae	Saccharomycetales	Saccharomycetes	Ascomycota	Fungi	Eukaryota
1416	Ascoidea rubescens DSM 1968	1344418	6916	718	324	205	7716	447	8163	84.7	8.8	4	2.5	94.5	5.5	464	5.68418	Ascoidea	Ascoideaceae	Saccharomycetales	Saccharomycetes	Ascomycota	Fungi	Eukaryota
1417	Kuraishia capsulata CBS 1993	1382522	6695	682	285	252	7497	417	7914	84.6	8.6	3.6	3.2	94.7	5.3	440	5.55977	Kuraishia		Saccharomycetales	Saccharomycetes	Ascomycota	Fungi	Eukaryota
1418	Leptosphaeria maculans	5022	8934	931	524	444	10036	797	10833	82.5	8.6	4.8	4.1	92.6	7.4	830	7.66177	Leptosphaeria	Leptosphaeriaceae	Pleosporales	Dothideomycetes	Ascomycota	Fungi	Eukaryota
1419	Ascochyta rabiei	5454	10295	998	560	484	11500	837	12337	83.4	8.1	4.5	3.9	93.2	6.8	873	7.07627	Ascochyta	Didymellaceae	Pleosporales	Dothideomycetes	Ascomycota	Fungi	Eukaryota
1420	Aureobasidium pullulans	5580	6153	577	320	338	6845	543	7388	83.3	7.8	4.3	4.6	92.7	7.3	568	7.68814	Aureobasidium	Saccotheciaceae	Dothideales	Dothideomycetes	Ascomycota	Fungi	Eukaryota
1421	Alternaria alternata	5599	11515	1152	625	499	12923	868	13791	83.5	8.4	4.5	3.6	93.7	6.3	916	6.64201	Alternaria	Pleosporaceae	Pleosporales	Dothideomycetes	Ascomycota	Fungi	Eukaryota
1422	Elsinoe australis	40998	8810	1042	560	519	10044	887	10931	80.6	9.5	5.1	4.7	91.9	8.1	940	8.5994	Elsinoe	Elsinoaceae	Myriangiales	Dothideomycetes	Ascomycota	Fungi	Eukaryota
1423	Pyrenophora tritici-repentis	45151	9932	1011	587	465	11219	776	11995	82.8	8.4	4.9	3.9	93.5	6.5	821	6.84452	Pyrenophora	Pleosporaceae	Pleosporales	Dothideomycetes	Ascomycota	Fungi	Eukaryota
1424	Dothistroma septosporum	64363	9501	1049	556	437	10774	769	11543	82.3	9.1	4.8	3.8	93.3	6.7	812	7.03457	Dothistroma	Mycosphaerellaceae	Capnodiales	Dothideomycetes	Ascomycota	Fungi	Eukaryota
1425	Periconia macrospinosa	97972	14263	1405	725	555	15981	967	16948	84.2	8.3	4.3	3.3	94.3	5.7	1029	6.07151	Periconia	Periconiaceae	Pleosporales	Dothideomycetes	Ascomycota	Fungi	Eukaryota
1426	Epicoccum nigrum	105696	10661	1090	573	481	11979	826	12805	83.3	8.5	4.5	3.8	93.5	6.5	872	6.80984	Epicoccum	Didymellaceae	Pleosporales	Dothideomycetes	Ascomycota	Fungi	Eukaryota
1427	Ramularia collo-cygni	112498	10255	1059	539	485	11529	809	12338	83.1	8.6	4.4	3.9	93.4	6.6	851	6.89739	Ramularia	Mycosphaerellaceae	Capnodiales	Dothideomycetes	Ascomycota	Fungi	Eukaryota
1428	Cercospora beticola	122368	11399	1107	609	497	12749	863	13612	83.7	8.1	4.5	3.7	93.7	6.3	899	6.60447	Cercospora	Mycosphaerellaceae	Capnodiales	Dothideomycetes	Ascomycota	Fungi	Eukaryota
1429	Stemphylium lycopersici	183478	9907	992	559	486	11091	853	11944	82.9	8.3	4.7	4.1	92.9	7.1	896	7.50167	Stemphylium	Pleosporaceae	Pleosporales	Dothideomycetes	Ascomycota	Fungi	Eukaryota
1430	Diplodia corticola	236234	10218	1190	662	561	11606	1025	12631	80.9	9.4	5.2	4.4	91.9	8.1	1076	8.51872	Diplodia	Botryosphaeriaceae	Botryosphaeriales	Dothideomycetes	Ascomycota	Fungi	Eukaryota
1431	Verruconis gallopava	253628	9791	893	534	393	10872	739	11611	84.3	7.7	4.6	3.4	93.6	6.4	765	6.58858	Verruconis	Sympoventuriaceae	Venturiales	Dothideomycetes	Ascomycota	Fungi	Eukaryota
1432	Mycosphaerella eumusae	321146	9389	910	518	431	10498	750	11248	83.5	8.1	4.6	3.8	93.3	6.7	791	7.03236	Mycosphaerella	Mycosphaerellaceae	Capnodiales	Dothideomycetes	Ascomycota	Fungi	Eukaryota
1433	Pseudocercospora fijiensis CIRAD86	383855	9856	1078	534	434	11155	747	11902	82.8	9.1	4.5	3.6	93.7	6.3	793	6.66275	Pseudocercospora	Mycosphaerellaceae	Capnodiales	Dothideomycetes	Ascomycota	Fungi	Eukaryota
1434	Phaeosphaeria aff. nodorum ZL-2007a	420364	9784	1029	531	449	11044	749	11793	83	8.7	4.5	3.8	93.6	6.4	793	6.72433	Phaeosphaeria	Phaeosphaeriaceae	Pleosporales	Dothideomycetes	Ascomycota	Fungi	Eukaryota
1435	Exserohilum turcica Et28A	671987	10385	1099	579	469	11708	824	12532	82.9	8.8	4.6	3.7	93.4	6.6	864	6.89435	Exserohilum	Pleosporaceae	Pleosporales	Dothideomycetes	Ascomycota	Fungi	Eukaryota
1436	Sphaerulina musiva SO2202	692275	8840	1089	567	472	10137	831	10968	80.6	9.9	5.2	4.3	92.4	7.6	870	7.93217	Sphaerulina	Mycosphaerellaceae	Capnodiales	Dothideomycetes	Ascomycota	Fungi	Eukaryota
1437	Baudoinia panamericana UAMH 10762	717646	8640	963	510	388	9784	717	10501	82.3	9.2	4.9	3.7	93.2	6.8	751	7.1517	Baudoinia	Teratosphaeriaceae	Capnodiales	Dothideomycetes	Ascomycota	Fungi	Eukaryota
1438	Pyrenochaeta sp. DS3sAY3a	765867	13192	1198	606	482	14673	805	15478	85.2	7.7	3.9	3.1	94.8	5.2	866	5.59504	Pyrenochaeta	Cucurbitariaceae	Pleosporales	Dothideomycetes	Ascomycota	Fungi	Eukaryota
1439	Stagonospora sp. SRC1lsM3a	765868	12605	1203	614	513	14073	862	14935	84.4	8.1	4.1	3.4	94.2	5.8	915	6.12655	Stagonospora	Massarinaceae	Pleosporales	Dothideomycetes	Ascomycota	Fungi	Eukaryota
1440	Acidomyces richmondensis BFW	766039	9136	978	490	357	10322	639	10961	83.4	8.9	4.5	3.3	94.2	5.8	672	6.13083	Acidomyces			Dothideomycetes	Ascomycota	Fungi	Eukaryota
1441	Bipolaris victoriae FI3	930091	11019	1096	581	475	12359	812	13171	83.7	8.3	4.4	3.6	93.8	6.2	860	6.5295	Bipolaris	Pleosporaceae	Pleosporales	Dothideomycetes	Ascomycota	Fungi	Eukaryota
1442	Macrophomina phaseolina MS6	1126212	10611	1262	572	450	12082	813	12895	82.3	9.8	4.4	3.5	93.7	6.3	850	6.5917	Macrophomina	Botryosphaeriaceae	Botryosphaeriales	Dothideomycetes	Ascomycota	Fungi	Eukaryota
1443	Hortaea werneckii EXF-2000	1157616	15701	2002	1174	1043	18076	1844	19920	78.8	10.1	5.9	5.2	90.7	9.3	1910	9.58835	Hortaea	Teratosphaeriaceae	Capnodiales	Dothideomycetes	Ascomycota	Fungi	Eukaryota
1444	Coniosporium apollinis CBS 100218	1168221	8971	1050	556	483	10219	841	11060	81.1	9.5	5	4.4	92.4	7.6	891	8.05606	Coniosporium			Dothideomycetes	Ascomycota	Fungi	Eukaryota
1445	Clohesyomyces aquaticus	1231657	12213	1208	634	480	13651	884	14535	84	8.3	4.4	3.3	93.9	6.1	925	6.36395	Clohesyomyces	Lindgomycetaceae	Pleosporales	Dothideomycetes	Ascomycota	Fungi	Eukaryota
1446	Zymoseptoria tritici ST99CH_1A5	1276529	9948	1102	583	509	11273	869	12142	81.9	9.1	4.8	4.2	92.8	7.2	912	7.51112	Zymoseptoria	Mycosphaerellaceae	Capnodiales	Dothideomycetes	Ascomycota	Fungi	Eukaryota
1447	Neofusicoccum parvum UCRNP2	1287680	9291	1085	484	406	10562	704	11266	82.5	9.6	4.3	3.6	93.8	6.2	744	6.60394	Neofusicoccum	Botryosphaeriaceae	Botryosphaeriales	Dothideomycetes	Ascomycota	Fungi	Eukaryota
1448	Corynespora cassiicola Philippines	1448308	13543	1292	627	516	15089	889	15978	84.8	8.1	3.9	3.2	94.4	5.6	949	5.93942	Corynespora	Corynesporascaceae	Pleosporales	Dothideomycetes	Ascomycota	Fungi	Eukaryota
1449	Paraphaeosphaeria sporulosa	1460663	12206	1162	604	496	13626	842	14468	84.4	8	4.2	3.4	94.2	5.8	889	6.14459	Paraphaeosphaeria	Didymosphaeriaceae	Pleosporales	Dothideomycetes	Ascomycota	Fungi	Eukaryota
1450	Rachicladosporium antarcticum	1507870	17809	1934	1078	878	20164	1535	21699	82.1	8.9	5	4	92.9	7.1	1596	7.35518	Rachicladosporium	Cladosporiaceae	Capnodiales	Dothideomycetes	Ascomycota	Fungi	Eukaryota
1451	Neurospora crassa	5141	8222	985	625	497	9368	961	10329	79.6	9.5	6.1	4.8	90.7	9.3	987	9.55562	Neurospora	Sordariaceae	Sordariales	Sordariomycetes	Ascomycota	Fungi	Eukaryota
1452	Gaeumannomyces graminis	29850	10102	1121	685	524	11456	976	12432	81.3	9	5.5	4.2	92.1	7.9	1026	8.2529	Gaeumannomyces	Magnaporthaceae	Magnaporthales	Sordariomycetes	Ascomycota	Fungi	Eukaryota
1453	Purpureocillium lilacinum	33203	11645	1085	604	500	12928	906	13834	84.2	7.8	4.4	3.6	93.5	6.5	952	6.8816	Purpureocillium	Ophiocordycipitaceae	Hypocreales	Sordariomycetes	Ascomycota	Fungi	Eukaryota
1454	Lomentospora prolificans	41688	9320	945	500	395	10448	712	11160	83.5	8.5	4.5	3.5	93.6	6.4	745	6.67563	Lomentospora	Microascaceae	Microascales	Sordariomycetes	Ascomycota	Fungi	Eukaryota
1455	Thielaviopsis punctulata	72032	6605	715	403	276	7457	542	7999	82.6	8.9	5	3.5	93.2	6.8	572	7.15089	Thielaviopsis	Ceratocystidaceae	Microascales	Sordariomycetes	Ascomycota	Fungi	Eukaryota
1456	Rosellinia necatrix	77044	11140	1113	631	454	12475	863	13338	83.5	8.3	4.7	3.4	93.5	6.5	905	6.78513	Rosellinia	Xylariaceae	Xylariales	Sordariomycetes	Ascomycota	Fungi	Eukaryota
1457	Neonectria ditissima	78410	13000	1084	611	474	14323	846	15169	85.7	7.1	4	3.1	94.4	5.6	887	5.84745	Neonectria	Nectriaceae	Hypocreales	Sordariomycetes	Ascomycota	Fungi	Eukaryota
1458	Colletotrichum higginsianum	80884	11059	1315	606	464	12631	813	13444	82.3	9.8	4.5	3.5	94	6	868	6.45641	Colletotrichum	Glomerellaceae	Glomerellales	Sordariomycetes	Ascomycota	Fungi	Eukaryota
1459	Ceratocystis platani	88771	5925	684	388	298	6746	549	7295	81.2	9.4	5.3	4.1	92.5	7.5	571	7.82728	Ceratocystis	Ceratocystidaceae	Microascales	Sordariomycetes	Ascomycota	Fungi	Eukaryota
1460	Drechmeria coniospora	98403	8023	826	488	386	9021	702	9723	82.5	8.5	5	4	92.8	7.2	735	7.5594	Drechmeria	Ophiocordycipitaceae	Hypocreales	Sordariomycetes	Ascomycota	Fungi	Eukaryota
1461	Madurella mycetomatis	100816	10454	1049	584	435	11702	820	12522	83.5	8.4	4.7	3.5	93.5	6.5	859	6.85993	Madurella		Sordariales	Sordariomycetes	Ascomycota	Fungi	Eukaryota
1462	Valsa mali	105487	10233	993	620	469	11464	851	12315	83.1	8.1	5	3.8	93.1	6.9	887	7.2026	Valsa	Valsaceae	Diaporthales	Sordariomycetes	Ascomycota	Fungi	Eukaryota
1463	Magnaporthe oryzae	318829	9971	1056	621	495	11261	882	12143	82.1	8.7	5.1	4.1	92.7	7.3	929	7.6505	Magnaporthe	Magnaporthaceae	Magnaporthales	Sordariomycetes	Ascomycota	Fungi	Eukaryota
1464	Magnaporthe	148303	8001	840	504	412	9039	718	9757	82	8.6	5.2	4.2	92.6	7.4	749	7.67654		Magnaporthaceae	Magnaporthales	Sordariomycetes	Ascomycota	Fungi	Eukaryota
1465	Escovopsis weberi	150374	6705	852	527	349	7697	736	8433	79.5	10.1	6.2	4.1	91.3	8.7	765	9.0715	Escovopsis	Hypocreaceae	Hypocreales	Sordariomycetes	Ascomycota	Fungi	Eukaryota
1466	Diaporthe helianthi	158607	11164	1094	675	486	12491	928	13419	83.2	8.2	5	3.6	93.1	6.9	965	7.1913	Diaporthe	Diaporthaceae	Diaporthales	Sordariomycetes	Ascomycota	Fungi	Eukaryota
1467	Microdochium bolleyi	196109	10869	1209	703	492	12330	943	13273	81.9	9.1	5.3	3.7	92.9	7.1	992	7.47382	Microdochium	Microdochiaceae	Xylariales	Sordariomycetes	Ascomycota	Fungi	Eukaryota
1468	Chaetomium globosum CBS 148.51	306901	9479	978	526	454	10661	776	11437	82.9	8.6	4.6	4	93.2	6.8	816	7.13474	Chaetomium	Chaetomiaceae	Sordariales	Sordariomycetes	Ascomycota	Fungi	Eukaryota
1469	Podospora anserina S mat+	515849	9947	1031	542	453	11208	765	11973	83.1	8.6	4.5	3.8	93.6	6.4	809	6.75687	Podospora	Lasiosphaeriaceae	Sordariales	Sordariomycetes	Ascomycota	Fungi	Eukaryota
1470	Scedosporium apiospermum	563466	9546	865	467	364	10579	663	11242	84.9	7.7	4.2	3.2	94.1	5.9	689	6.1288	Scedosporium	Microascaceae	Microascales	Sordariomycetes	Ascomycota	Fungi	Eukaryota
1471	Metarhizium robertsii	568076	12220	1091	577	424	13557	755	14312	85.4	7.6	4	3	94.7	5.3	797	5.56875	Metarhizium	Clavicipitaceae	Hypocreales	Sordariomycetes	Ascomycota	Fungi	Eukaryota
1472	Thermothelomyces thermophila ATCC 42464	573729	8004	998	642	477	9195	926	10121	79.1	9.9	6.3	4.7	90.9	9.1	963	9.51487	Thermothelomyces	Chaetomiaceae	Sordariales	Sordariomycetes	Ascomycota	Fungi	Eukaryota
1473	Thielavia terrestris NRRL 8126	578455	8643	993	631	445	9830	882	10712	80.7	9.3	5.9	4.2	91.8	8.2	912	8.51382	Thielavia	Chaetomiaceae	Sordariales	Sordariomycetes	Ascomycota	Fungi	Eukaryota
1474	Grosmannia clavigera kw1407	655863	8354	921	578	393	9433	813	10246	81.5	9	5.6	3.8	92.1	7.9	841	8.20808	Grosmannia	Ophiostomataceae	Ophiostomatales	Sordariomycetes	Ascomycota	Fungi	Eukaryota
1475	Sordaria macrospora k-hell	771870	8660	969	653	516	9850	948	10798	80.2	9	6	4.8	91.2	8.8	991	9.17763	Sordaria	Sordariaceae	Sordariales	Sordariomycetes	Ascomycota	Fungi	Eukaryota
1476	Acremonium chrysogenum ATCC 11550	857340	8706	1011	578	505	9937	863	10800	80.6	9.4	5.4	4.7	92	8	905	8.37963	Acremonium		Hypocreales	Sordariomycetes	Ascomycota	Fungi	Eukaryota
1477	Ophiocordyceps sinensis CO18	911162	6036	664	332	304	6832	504	7336	82.3	9.1	4.5	4.1	93.1	6.9	525	7.15649	Ophiocordyceps	Ophiocordycipitaceae	Hypocreales	Sordariomycetes	Ascomycota	Fungi	Eukaryota
1478	Trichoderma harzianum CBS 226.95	983964	13116	1119	591	445	14496	775	15271	85.9	7.3	3.9	2.9	94.9	5.1	823	5.3893	Trichoderma	Hypocreaceae	Hypocreales	Sordariomycetes	Ascomycota	Fungi	Eukaryota
1479	Daldinia sp. EC12	1001832	10351	1008	583	460	11583	819	12402	83.5	8.1	4.7	3.7	93.4	6.6	869	7.00693	Daldinia	Hypoxylaceae	Xylariales	Sordariomycetes	Ascomycota	Fungi	Eukaryota
1480	Hypoxylon sp. EC38	1001937	11137	1072	554	469	12418	814	13232	84.2	8.1	4.2	3.5	93.8	6.2	861	6.50695	Hypoxylon	Hypoxylaceae	Xylariales	Sordariomycetes	Ascomycota	Fungi	Eukaryota
1481	Hirsutella minnesotensis 3608	1043627	8830	795	401	292	9821	497	10318	85.6	7.7	3.9	2.8	95.2	4.8	520	5.03974	Hirsutella	Ophiocordycipitaceae	Hypocreales	Sordariomycetes	Ascomycota	Fungi	Eukaryota
1482	Moelleriella libera RCEF 2490	1081109	8408	911	556	409	9523	761	10284	81.8	8.9	5.4	4	92.6	7.4	794	7.72073	Moelleriella	Clavicipitaceae	Hypocreales	Sordariomycetes	Ascomycota	Fungi	Eukaryota
1483	Cordyceps confragosa	1105325	8656	803	431	354	9664	580	10244	84.5	7.8	4.2	3.5	94.3	5.7	614	5.99375	Cordyceps	Cordycipitaceae	Hypocreales	Sordariomycetes	Ascomycota	Fungi	Eukaryota
1484	Claviceps purpurea 20.1	1111077	8325	903	535	436	9406	793	10199	81.6	8.9	5.2	4.3	92.2	7.8	828	8.11844	Claviceps	Clavicipitaceae	Hypocreales	Sordariomycetes	Ascomycota	Fungi	Eukaryota
1485	Pseudomassariella vexata	1141098	10924	1052	564	448	12202	786	12988	84.1	8.1	4.3	3.4	93.9	6.1	832	6.40591	Pseudomassariella	Pseudomassariaceae	Xylariales	Sordariomycetes	Ascomycota	Fungi	Eukaryota
1486	Ustilaginoidea virens	1159556	7205	863	483	370	8254	667	8921	80.8	9.7	5.4	4.1	92.5	7.5	701	7.85786	Ustilaginoidea		Hypocreales	Sordariomycetes	Ascomycota	Fungi	Eukaryota
1487	Tolypocladium ophioglossoides CBS 100239	1163406	9147	932	526	400	10277	728	11005	83.1	8.5	4.8	3.6	93.4	6.6	777	7.06043	Tolypocladium	Ophiocordycipitaceae	Hypocreales	Sordariomycetes	Ascomycota	Fungi	Eukaryota
1488	Verticillium dahliae JR2	1202531	9779	1030	537	445	11017	774	11791	82.9	8.7	4.6	3.8	93.4	6.6	822	6.97142	Verticillium	Plectosphaerellaceae	Glomerellales	Sordariomycetes	Ascomycota	Fungi	Eukaryota
1489	Pestalotiopsis fici W106-1	1229662	15706	1262	635	523	17255	871	18126	86.6	7	3.5	2.9	95.2	4.8	930	5.13075	Pestalotiopsis	Sporocadaceae	Xylariales	Sordariomycetes	Ascomycota	Fungi	Eukaryota
1490	Beauveria bassiana D1-5	1245745	13433	1322	565	434	14993	761	15754	85.3	8.4	3.6	2.8	95.2	4.8	805	5.10981	Beauveria	Cordycipitaceae	Hypocreales	Sordariomycetes	Ascomycota	Fungi	Eukaryota
1491	Ophiostoma piceae UAMH 11346	1262450	8607	1005	651	475	9795	943	10738	80.2	9.4	6.1	4.4	91.2	8.8	988	9.20097	Ophiostoma	Ophiostomataceae	Ophiostomatales	Sordariomycetes	Ascomycota	Fungi	Eukaryota
1492	Stachybotrys chartarum IBT 7711	1280523	11906	1052	542	443	13161	782	13943	85.4	7.5	3.9	3.2	94.4	5.6	815	5.84523	Stachybotrys	Stachybotryaceae	Hypocreales	Sordariomycetes	Ascomycota	Fungi	Eukaryota
1493	Phaeoacremonium minimum UCRPA7	1286976	8614	989	444	340	9769	618	10387	82.9	9.5	4.3	3.3	94.1	5.9	651	6.26745	Phaeoacremonium	Togniniaceae	Togniniales	Sordariomycetes	Ascomycota	Fungi	Eukaryota
1494	Eutypa lata UCREL1	1287681	9893	1134	615	432	11208	866	12074	81.9	9.4	5.1	3.6	92.8	7.2	892	7.38778	Eutypa	Diatrypaceae	Xylariales	Sordariomycetes	Ascomycota	Fungi	Eukaryota
1495	Pochonia chlamydosporia 170	1380566	13778	1135	568	484	15174	791	15965	86.3	7.1	3.6	3	95	5	852	5.33667	Pochonia	Clavicipitaceae	Hypocreales	Sordariomycetes	Ascomycota	Fungi	Eukaryota
1496	Sporothrix schenckii 1099-18	1397361	8634	1031	679	502	9838	1008	10846	79.6	9.5	6.3	4.6	90.7	9.3	1061	9.78241	Sporothrix	Ophiostomataceae	Ophiostomatales	Sordariomycetes	Ascomycota	Fungi	Eukaryota
1497	Coniochaeta ligniaria NRRL 30616	1408157	11256	1125	587	459	12617	810	13427	83.8	8.4	4.4	3.4	94	6	863	6.42735	Coniochaeta	Coniochaetaceae	Coniochaetales	Sordariomycetes	Ascomycota	Fungi	Eukaryota
1498	Torrubiella hemipterigena	1531966	11447	947	531	431	12634	722	13356	85.7	7.1	4	3.2	94.6	5.4	766	5.73525	Torrubiella	Clavicipitaceae	Hypocreales	Sordariomycetes	Ascomycota	Fungi	Eukaryota
1499	Coniella lustricola	2025994	9035	1038	629	434	10239	897	11136	81.1	9.3	5.6	3.9	91.9	8.1	930	8.35129	Coniella	Schizoparmaceae	Diaporthales	Sordariomycetes	Ascomycota	Fungi	Eukaryota
1500	Tuber borchii	42251	8840	998	519	432	10081	708	10789	81.9	9.3	4.8	4	93.4	6.6	751	6.96079	Tuber	Tuberaceae	Pezizales	Pezizomycetes	Ascomycota	Fungi	Eukaryota
1501	Protomyces lactucaedebilis	56484	6866	714	305	232	7734	383	8117	84.6	8.8	3.8	2.9	95.3	4.7	409	5.03881	Protomyces	Protomycetaceae	Taphrinales	Taphrinomycetes	Ascomycota	Fungi	Eukaryota
1502	Umbilicaria pustulata	136370	9678	1312	606	406	11314	688	12002	80.6	10.9	5	3.4	94.3	5.7	726	6.04899	Umbilicaria	Umbilicariaceae	Umbilicariales	Lecanoromycetes	Ascomycota	Fungi	Eukaryota
1503	Phaeomoniella chlamydospora	158046	7522	859	458	412	8544	707	9251	81.3	9.3	5	4.5	92.4	7.6	750	8.10723	Phaeomoniella		Phaeomoniellales	Eurotiomycetes	Ascomycota	Fungi	Eukaryota
1504	Aspergillus nidulans	162425	10745	1044	565	460	12016	798	12814	83.9	8.1	4.4	3.6	93.8	6.2	842	6.57094	Aspergillus	Aspergillaceae	Eurotiales	Eurotiomycetes	Ascomycota	Fungi	Eukaryota
1505	Uncinocarpus reesii 1704	336963	7213	809	433	330	8178	607	8785	82.1	9.2	4.9	3.8	93.1	6.9	629	7.15993	Uncinocarpus	Onygenaceae	Onygenales	Eurotiomycetes	Ascomycota	Fungi	Eukaryota
1506	Ascosphaera apis ARSEF 7405	392613	6447	791	438	365	7388	653	8041	80.2	9.8	5.4	4.5	91.9	8.1	676	8.40691	Ascosphaera	Ascosphaeraceae	Onygenales	Eurotiomycetes	Ascomycota	Fungi	Eukaryota
1507	Coccidioides immitis H538.4	396776	6632	816	443	310	7633	568	8201	80.9	10	5.4	3.8	93.1	6.9	596	7.26741	Coccidioides		Onygenales	Eurotiomycetes	Ascomycota	Fungi	Eukaryota
1508	Elaphomyces granulatus	519963	7804	820	457	308	8786	603	9389	83.1	8.7	4.9	3.3	93.6	6.4	630	6.70998	Elaphomyces	Elaphomycetaceae	Eurotiales	Eurotiomycetes	Ascomycota	Fungi	Eukaryota
1509	Nannizzia gypsea CBS 118893	535722	8636	972	554	422	9777	807	10584	81.6	9.2	5.2	4	92.4	7.6	844	7.9743	Nannizzia	Arthrodermataceae	Onygenales	Eurotiomycetes	Ascomycota	Fungi	Eukaryota
1510	Histoplasma capsulatum H143	544712	6544	764	470	348	7471	655	8126	80.5	9.4	5.8	4.3	91.9	8.1	688	8.46665	Histoplasma	Ajellomycetaceae	Onygenales	Eurotiomycetes	Ascomycota	Fungi	Eukaryota
1511	Microsporum canis CBS 113480	554155	8602	872	529	376	9652	727	10379	82.9	8.4	5.1	3.6	93	7	757	7.29357	Microsporum	Arthrodermataceae	Onygenales	Eurotiomycetes	Ascomycota	Fungi	Eukaryota
1512	Cladophialophora immunda	569365	12352	1198	645	519	13791	923	14714	83.9	8.1	4.4	3.5	93.7	6.3	973	6.61275	Cladophialophora	Herpotrichiellaceae	Chaetothyriales	Eurotiomycetes	Ascomycota	Fungi	Eukaryota
1513	Blastomyces dermatitidis ATCC 18188	653446	7794	867	613	432	8861	845	9706	80.3	8.9	6.3	4.5	91.3	8.7	878	9.04595	Blastomyces	Ajellomycetaceae	Onygenales	Eurotiomycetes	Ascomycota	Fungi	Eukaryota
1514	Penicilliopsis zonata CBS 506.65	1073090	9885	1114	609	442	11239	811	12050	82	9.2	5.1	3.7	93.3	6.7	854	7.08714	Penicilliopsis	Aspergillaceae	Eurotiales	Eurotiomycetes	Ascomycota	Fungi	Eukaryota
1515	Capronia epimyces CBS 606.96	1182542	10169	1184	600	475	11568	860	12428	81.8	9.5	4.8	3.8	93.1	6.9	909	7.31413	Capronia	Herpotrichiellaceae	Chaetothyriales	Eurotiomycetes	Ascomycota	Fungi	Eukaryota
1516	Exophiala aquamarina CBS 119918	1182545	12165	1248	572	490	13625	850	14475	84	8.6	4	3.4	94.1	5.9	905	6.25216	Exophiala	Herpotrichiellaceae	Chaetothyriales	Eurotiomycetes	Ascomycota	Fungi	Eukaryota
1517	Trichophyton rubrum MR1459	1215341	7264	913	533	387	8353	744	9097	79.9	10	5.9	4.3	91.8	8.2	765	8.40937	Trichophyton	Arthrodermataceae	Onygenales	Eurotiomycetes	Ascomycota	Fungi	Eukaryota
1518	Cyphellophora europaea CBS 101466	1220924	10666	1147	595	503	12033	878	12911	82.6	8.9	4.6	3.9	93.2	6.8	915	7.08698	Cyphellophora	Cyphellophoraceae	Chaetothyriales	Eurotiomycetes	Ascomycota	Fungi	Eukaryota
1519	Endocarpon pusillum Z07020	1263415	9104	976	542	436	10275	783	11058	82.3	8.8	4.9	3.9	92.9	7.1	818	7.39736	Endocarpon	Verrucariaceae	Verrucariales	Eurotiomycetes	Ascomycota	Fungi	Eukaryota
1520	Byssochlamys spectabilis No. 5	1356009	9848	994	572	471	11040	845	11885	82.9	8.4	4.8	4	92.9	7.1	887	7.46319	Byssochlamys	Thermoascaceae	Eurotiales	Eurotiomycetes	Ascomycota	Fungi	Eukaryota
1521	Rasamsonia emersonii CBS 393.64	1408163	9012	980	587	466	10210	835	11045	81.6	8.9	5.3	4.2	92.4	7.6	868	7.85876	Rasamsonia	Trichocomaceae	Eurotiales	Eurotiomycetes	Ascomycota	Fungi	Eukaryota
1522	Penicillium camemberti FM 013	1429867	13413	1212	653	523	14921	880	15801	84.9	7.7	4.1	3.3	94.4	5.6	937	5.93	Penicillium	Aspergillaceae	Eurotiales	Eurotiomycetes	Ascomycota	Fungi	Eukaryota
1523	Fonsecaea pedrosoi CBS 271.37	1442368	11961	1191	643	481	13381	895	14276	83.8	8.3	4.5	3.4	93.7	6.3	943	6.60549	Fonsecaea	Herpotrichiellaceae	Chaetothyriales	Eurotiomycetes	Ascomycota	Fungi	Eukaryota
1524	Rhinocladiella mackenziei CBS 650.93	1442369	11233	1094	584	472	12560	823	13383	83.9	8.2	4.4	3.5	93.9	6.1	869	6.49331	Rhinocladiella	Herpotrichiellaceae	Chaetothyriales	Eurotiomycetes	Ascomycota	Fungi	Eukaryota
1525	Emergomyces pasteuriana Ep9510	1447872	8067	913	600	469	9185	864	10049	80.3	9.1	6	4.7	91.4	8.6	896	8.91631	Emergomyces	Ajellomycetaceae	Onygenales	Eurotiomycetes	Ascomycota	Fungi	Eukaryota
1526	Helicocarpus griseus UAMH5409	1447875	9743	1049	639	510	11011	930	11941	81.6	8.8	5.4	4.3	92.2	7.8	965	8.0814	Helicocarpus	Ajellomycetaceae	Onygenales	Eurotiomycetes	Ascomycota	Fungi	Eukaryota
1527	Polytolypa hystricis UAMH7299	1447883	9560	1038	629	482	10847	862	11709	81.6	8.9	5.4	4.1	92.6	7.4	900	7.6864	Polytolypa	Ajellomycetaceae	Onygenales	Eurotiomycetes	Ascomycota	Fungi	Eukaryota
1528	Talaromyces cellulolyticus	1472165	1826	160	51	42	2004	75	2079	87.8	7.7	2.5	2	96.4	3.6	79	3.7999	Talaromyces	Trichocomaceae	Eurotiales	Eurotiomycetes	Ascomycota	Fungi	Eukaryota
1529	Phialophora attae	1664694	10223	1098	537	499	11516	841	12357	82.7	8.9	4.3	4	93.2	6.8	886	7.17003	Phialophora	Herpotrichiellaceae	Chaetothyriales	Eurotiomycetes	Ascomycota	Fungi	Eukaryota
1530	Paracoccidioides sp.	1939674	7327	865	549	394	8352	783	9135	80.2	9.5	6	4.3	91.4	8.6	810	8.867	Paracoccidioides		Onygenales	Eurotiomycetes	Ascomycota	Fungi	Eukaryota
1531	Emmonsia parva	73231	8163	962	598	474	9289	908	10197	80.1	9.4	5.9	4.6	91.1	8.9	940	9.2184	Emmonsia	Ajellomycetaceae	Onygenales	Eurotiomycetes	Ascomycota	Fungi	Eukaryota
1532	Erysiphe pulchra	225359	6584	725	297	230	7442	394	7836	84	9.3	3.8	2.9	95	5	420	5.35988	Erysiphe	Erysiphaceae	Erysiphales	Leotiomycetes	Ascomycota	Fungi	Eukaryota
1533	Phialocephala subalpina	576137	18209	1367	750	551	19958	919	20877	87.2	6.5	3.6	2.6	95.6	4.4	1000	4.78996	Phialocephala		Helotiales	Leotiomycetes	Ascomycota	Fungi	Eukaryota
1534	Sclerotinia sclerotiorum 1980 UF-70	665079	10246	1019	569	486	11511	809	12320	83.2	8.3	4.6	3.9	93.4	6.6	865	7.0211	Sclerotinia	Sclerotiniaceae	Helotiales	Leotiomycetes	Ascomycota	Fungi	Eukaryota
1535	Amorphotheca resinae ATCC 22711	857342	8748	971	536	436	9923	768	10691	81.8	9.1	5	4.1	92.8	7.2	800	7.48293	Amorphotheca	Myxotrichaceae		Leotiomycetes	Ascomycota	Fungi	Eukaryota
1536	Oidiodendron maius Zn	913774	15719	1290	544	411	17276	688	17964	87.5	7.2	3	2.3	96.2	3.8	741	4.12492	Oidiodendron	Myxotrichaceae		Leotiomycetes	Ascomycota	Fungi	Eukaryota
1537	Rhynchosporium agropyri	914238	10366	1068	573	461	11702	766	12468	83.1	8.6	4.6	3.7	93.9	6.1	822	6.59288	Rhynchosporium		Helotiales	Leotiomycetes	Ascomycota	Fungi	Eukaryota
1538	Diplocarpon rosae	946125	14162	1572	905	656	16116	1179	17295	81.9	9.1	5.2	3.8	93.2	6.8	1234	7.13501	Diplocarpon	Dermateaceae	Helotiales	Leotiomycetes	Ascomycota	Fungi	Eukaryota
1539	Botrytis cinerea T4	999810	10114	995	558	527	11360	834	12194	82.9	8.2	4.6	4.3	93.2	6.8	894	7.33147	Botrytis	Sclerotiniaceae	Helotiales	Leotiomycetes	Ascomycota	Fungi	Eukaryota
1540	Marssonina brunnea f. sp. 'multigermtubi' MB_m1	1072389	8668	905	516	452	9764	777	10541	82.2	8.6	4.9	4.3	92.6	7.4	823	7.80761	Marssonina	Dermateaceae	Helotiales	Leotiomycetes	Ascomycota	Fungi	Eukaryota
1541	Glarea lozoyensis ATCC 20868	1116229	11619	1055	601	490	12931	834	13765	84.4	7.7	4.4	3.6	93.9	6.1	882	6.40756	Glarea	Helotiaceae	Helotiales	Leotiomycetes	Ascomycota	Fungi	Eukaryota
1542	Meliniomyces variabilis F	1149755	16499	1361	696	546	18236	866	19102	86.4	7.1	3.6	2.9	95.5	4.5	943	4.93666	Meliniomyces	Helotiaceae	Helotiales	Leotiomycetes	Ascomycota	Fungi	Eukaryota
1543	Blumeria graminis f. sp. tritici 96224	1268274	3693	414	198	143	4189	259	4448	83	9.3	4.5	3.2	94.2	5.8	274	6.16007	Blumeria	Erysiphaceae	Erysiphales	Leotiomycetes	Ascomycota	Fungi	Eukaryota
1544	Pseudogymnoascus sp. VKM F-3775	1420901	8245	807	353	261	9202	464	9666	85.3	8.3	3.7	2.7	95.2	4.8	496	5.13139	Pseudogymnoascus	Pseudeurotiaceae		Leotiomycetes	Ascomycota	Fungi	Eukaryota
1545	Cadophora sp. DSE1049	1485229	17310	1569	809	575	19334	929	20263	85.4	7.7	4	2.8	95.4	4.6	1017	5.019	Cadophora		Helotiales	Leotiomycetes	Ascomycota	Fungi	Eukaryota
1546	Pezoloma ericae	1745343	12968	1226	623	440	14471	786	15257	85	8	4.1	2.9	94.8	5.2	834	5.46634	Pezoloma	Leotiaceae	Helotiales	Leotiomycetes	Ascomycota	Fungi	Eukaryota
1547	Rutstroemia sp. NJR-2017a BVV2	2070413	9480	905	437	405	10559	668	11227	84.4	8.1	3.9	3.6	94.1	5.9	697	6.20825	Rutstroemia	Rutstroemiaceae	Helotiales	Leotiomycetes	Ascomycota	Fungi	Eukaryota
1548	Saitoella complicata NRRL Y-17804	698492	8022	727	381	356	8912	574	9486	84.6	7.7	4	3.8	93.9	6.1	609	6.41999	Saitoella				Ascomycota	Fungi	Eukaryota
1549	Arthrobotrys oligospora ATCC 24927	756982	10599	966	499	469	11776	757	12533	84.6	7.7	4	3.7	94	6	805	6.42304	Arthrobotrys	Orbiliaceae	Orbiliales	Orbiliomycetes	Ascomycota	Fungi	Eukaryota
1550	Drechslerella stenobrocha 248	1043628	5523	610	325	277	6265	470	6735	82	9.1	4.8	4.1	93	7	500	7.4239	Drechslerella	Orbiliaceae	Orbiliales	Orbiliomycetes	Ascomycota	Fungi	Eukaryota
1551	Dactylellina haptotyla CBS 200.50	1284197	10380	987	484	422	11561	712	12273	84.6	8	3.9	3.4	94.2	5.8	765	6.23319	Dactylellina	Orbiliaceae	Orbiliales	Orbiliomycetes	Ascomycota	Fungi	Eukaryota
1552	Neolecta irregularis DAH-3	1198029	5915	487	190	134	6502	224	6726	87.9	7.2	2.8	2	96.7	3.3	237	3.52364	Neolecta	Neolectaceae	Neolectales	Neolectomycetes	Ascomycota	Fungi	Eukaryota
1553	Xylona heveae TC161	1328760	7859	922	584	474	8974	865	9839	79.9	9.4	5.9	4.8	91.2	8.8	901	9.15743	Xylona	Xylonaceae	Xylonales	Xylonomycetes	Ascomycota	Fungi	Eukaryota
1554	Pneumocystis jirovecii RU7	1408657	5795	309	122	87	6173	140	6313	91.8	4.9	1.9	1.4	97.8	2.2	150	2.37605	Pneumocystis	Pneumocystidaceae	Pneumocystidales	Pneumocystidomycetes	Ascomycota	Fungi	Eukaryota
1555	Kockovaella imperatae	4999	6872	776	468	391	7830	677	8507	80.8	9.1	5.5	4.6	92	8	706	8.29905	Kockovaella	Cuniculitremaceae	Tremellales	Tremellomycetes	Basidiomycota	Fungi	Eukaryota
1556	Xanthophyllomyces dendrorhous	5421	6342	774	491	409	7283	733	8016	79.1	9.7	6.1	5.1	90.9	9.1	767	9.56836	Xanthophyllomyces	Mrakiaceae	Cystofilobasidiales	Tremellomycetes	Basidiomycota	Fungi	Eukaryota
1557	Naematelia encephala	71784	7383	765	447	363	8295	663	8958	82.4	8.5	5	4.1	92.6	7.4	694	7.74727	Naematelia	Naemateliaceae	Tremellales	Tremellomycetes	Basidiomycota	Fungi	Eukaryota
1558	Tremella mesenterica DSM 1558	578456	909	97	58	51	1028	87	1115	81.5	8.7	5.2	4.6	92.2	7.8	95	8.52018	Tremella	Tremellaceae	Tremellales	Tremellomycetes	Basidiomycota	Fungi	Eukaryota
1559	Cutaneotrichosporon oleaginosum	879819	7542	764	380	346	8453	579	9032	83.5	8.5	4.2	3.8	93.6	6.4	617	6.83127	Cutaneotrichosporon	Trichosporonaceae	Trichosporonales	Tremellomycetes	Basidiomycota	Fungi	Eukaryota
1560	Trichosporon asahii var. asahii CBS 8904	1220162	6628	645	384	412	7455	614	8069	82.1	8	4.8	5.1	92.4	7.6	652	8.08031	Trichosporon	Trichosporonaceae	Trichosporonales	Tremellomycetes	Basidiomycota	Fungi	Eukaryota
1561	Tsuchiyaea wingfieldii CBS 7118	1295528	6890	839	487	437	7911	742	8653	79.6	9.7	5.6	5.1	91.4	8.6	786	9.08355	Tsuchiyaea	Cryptococcaceae	Tremellales	Tremellomycetes	Basidiomycota	Fungi	Eukaryota
1562	Cryptococcus amylolentus CBS 6039	1295533	7163	806	483	458	8160	750	8910	80.4	9	5.4	5.1	91.6	8.4	803	9.01235	Cryptococcus	Cryptococcaceae	Tremellales	Tremellomycetes	Basidiomycota	Fungi	Eukaryota
1563	Kwoniella bestiolae CBS 10118	1296100	7547	895	556	495	8658	835	9493	79.5	9.4	5.9	5.2	91.2	8.8	879	9.25945	Kwoniella	Cryptococcaceae	Tremellales	Tremellomycetes	Basidiomycota	Fungi	Eukaryota
1564	Lentinula edodes	5353	9005	905	488	389	10137	650	10787	83.5	8.4	4.5	3.6	94	6	690	6.39659	Lentinula	Omphalotaceae	Agaricales	Agaricomycetes	Basidiomycota	Fungi	Eukaryota
1565	Grifola frondosa	5627	8050	779	435	276	9022	518	9540	84.4	8.2	4.6	2.9	94.6	5.4	544	5.70231	Grifola	Grifolaceae	Polyporales	Agaricomycetes	Basidiomycota	Fungi	Eukaryota
1566	Schizopora paradoxa	27342	11398	1106	588	444	12757	779	13536	84.2	8.2	4.3	3.3	94.2	5.8	822	6.0727	Schizopora	Schizoporaceae	Hymenochaetales	Agaricomycetes	Basidiomycota	Fungi	Eukaryota
1567	Hypsizygus marmoreus	39966	10777	910	499	388	11878	696	12574	85.7	7.2	4	3.1	94.5	5.5	727	5.78177	Hypsizygus	Lyophyllaceae	Agaricales	Agaricomycetes	Basidiomycota	Fungi	Eukaryota
1568	Armillaria gallica	47427	13228	1089	533	396	14578	668	15246	86.8	7.1	3.5	2.6	95.6	4.4	721	4.72911	Armillaria	Physalacriaceae	Agaricales	Agaricomycetes	Basidiomycota	Fungi	Eukaryota
1569	Phlebia centrifuga	98765	7488	836	430	350	8512	592	9104	82.2	9.2	4.7	3.8	93.5	6.5	625	6.86511	Phlebia	Meruliaceae	Polyporales	Agaricomycetes	Basidiomycota	Fungi	Eukaryota
1570	Moniliophthora roreri	221103	12618	1150	591	472	14051	780	14831	85.1	7.8	4	3.2	94.7	5.3	827	5.57616	Moniliophthora	Marasmiaceae	Agaricales	Agaricomycetes	Basidiomycota	Fungi	Eukaryota
1571	Coprinopsis cinerea okayama7#130	240176	10257	989	522	444	11445	767	12212	84	8.1	4.3	3.6	93.7	6.3	806	6.60007	Coprinopsis	Psathyrellaceae	Agaricales	Agaricomycetes	Basidiomycota	Fungi	Eukaryota
1572	Fibularhizoctonia sp. CBS 109695	436010	18691	1510	685	501	20517	870	21387	87.4	7.1	3.2	2.3	95.9	4.1	917	4.28765	Fibularhizoctonia	Atheliaceae	Atheliales	Agaricomycetes	Basidiomycota	Fungi	Eukaryota
1573	Schizophyllum commune H4-8	578458	9983	987	514	439	11233	690	11923	83.7	8.3	4.3	3.7	94.2	5.8	734	6.15617	Schizophyllum	Schizophyllaceae	Agaricales	Agaricomycetes	Basidiomycota	Fungi	Eukaryota
1574	Agaricus bisporus var. burnettii JB137-S8	597362	8705	941	425	348	9819	600	10419	83.5	9	4.1	3.3	94.2	5.8	628	6.02745	Agaricus	Agaricaceae	Agaricales	Agaricomycetes	Basidiomycota	Fungi	Eukaryota
1575	Fibroporia radiculosa	599839	8393	734	424	312	9282	581	9863	85.1	7.4	4.3	3.2	94.1	5.9	610	6.18473	Fibroporia		Polyporales	Agaricomycetes	Basidiomycota	Fungi	Eukaryota
1576	Phanerochaete carnosa HHB-10118-sp	650164	9946	1023	470	332	11163	608	11771	84.5	8.7	4	2.8	94.8	5.2	639	5.4286	Phanerochaete	Phanerochaetaceae	Polyporales	Agaricomycetes	Basidiomycota	Fungi	Eukaryota
1577	Paxillus involutus ATCC 200175	664439	7017	635	229	166	7776	271	8047	87.2	7.9	2.8	2.1	96.6	3.4	293	3.64111	Paxillus	Paxillaceae	Boletales	Agaricomycetes	Basidiomycota	Fungi	Eukaryota
1578	Gloeophyllum trabeum ATCC 11539	670483	9325	1000	484	411	10513	707	11220	83.1	8.9	4.3	3.7	93.7	6.3	751	6.6934	Gloeophyllum	Gloeophyllaceae	Gloeophyllales	Agaricomycetes	Basidiomycota	Fungi	Eukaryota
1579	Postia placenta MAD-698-R-SB12	670580	9491	858	476	334	10550	609	11159	85.1	7.7	4.3	3	94.5	5.5	641	5.74424	Postia	Dacryobolaceae	Polyporales	Agaricomycetes	Basidiomycota	Fungi	Eukaryota
1580	Galerina marginata CBS 339.88	685588	13069	1176	543	433	14478	743	15221	85.9	7.7	3.6	2.8	95.1	4.9	791	5.19677	Galerina	Strophariaceae	Agaricales	Agaricomycetes	Basidiomycota	Fungi	Eukaryota
1581	Hebeloma cylindrosporum h7	686832	9825	951	486	373	10975	660	11635	84.4	8.2	4.2	3.2	94.3	5.7	701	6.02492	Hebeloma	Cortinariaceae	Agaricales	Agaricomycetes	Basidiomycota	Fungi	Eukaryota
1582	Stereum hirsutum FP-91666 SS1	721885	998	103	42	31	1120	54	1174	85	8.8	3.6	2.6	95.4	4.6	58	4.94037	Stereum	Stereaceae	Russulales	Agaricomycetes	Basidiomycota	Fungi	Eukaryota
1583	Dichomitus squalens LYAD-421 SS1	732165	5101	431	240	174	5637	309	5946	85.8	7.2	4	2.9	94.8	5.2	333	5.6004	Dichomitus	Polyporaceae	Polyporales	Agaricomycetes	Basidiomycota	Fungi	Eukaryota
1584	Punctularia strigosozonata HHB-11173 SS5	741275	1592	154	77	37	1767	93	1860	85.6	8.3	4.1	2	95	5	98	5.26882	Punctularia	Punctulariaceae	Corticiales	Agaricomycetes	Basidiomycota	Fungi	Eukaryota
1585	Wolfiporia cocos MD-104 SS10	742152	9131	865	477	363	10163	673	10836	84.3	8	4.4	3.3	93.8	6.2	705	6.50609	Wolfiporia	Laetiporaceae	Polyporales	Agaricomycetes	Basidiomycota	Fungi	Eukaryota
1586	Fomitopsis pinicola FP-58527 SS1	743788	10005	910	524	391	11116	714	11830	84.6	7.7	4.4	3.3	94	6	754	6.37363	Fomitopsis	Fomitopsidaceae	Polyporales	Agaricomycetes	Basidiomycota	Fungi	Eukaryota
1587	Phlebiopsis gigantea 11061_1 CR5-6	745531	9264	988	474	366	10458	634	11092	83.5	8.9	4.3	3.3	94.3	5.7	680	6.13054	Phlebiopsis	Phanerochaetaceae	Polyporales	Agaricomycetes	Basidiomycota	Fungi	Eukaryota
1588	Heterobasidion irregulare TC 32-1	747525	9458	949	501	364	10624	648	11272	83.9	8.4	4.4	3.2	94.3	5.7	691	6.13023	Heterobasidion	Bondarzewiaceae	Russulales	Agaricomycetes	Basidiomycota	Fungi	Eukaryota
1589	Piloderma croceum F 1598	765440	12685	1035	542	405	13970	697	14667	86.5	7.1	3.7	2.8	95.2	4.8	743	5.06579	Piloderma	Atheliaceae	Atheliales	Agaricomycetes	Basidiomycota	Fungi	Eukaryota
1590	Pisolithus tinctorius Marx 270	870435	10520	1069	520	371	11848	632	12480	84.3	8.6	4.2	3	94.9	5.1	660	5.28846	Pisolithus	Pisolithaceae	Boletales	Agaricomycetes	Basidiomycota	Fungi	Eukaryota
1591	Gelatoporia subvermispora B	914234	9676	919	477	363	10785	650	11435	84.6	8	4.2	3.2	94.3	5.7	681	5.9554	Gelatoporia	Gelatoporiaceae	Polyporales	Agaricomycetes	Basidiomycota	Fungi	Eukaryota
1592	Botryobasidium botryosum FD-172 SS1	930990	11996	1096	570	422	13355	729	14084	85.2	7.8	4	3	94.8	5.2	778	5.524	Botryobasidium	Botryobasidiaceae	Cantharellales	Agaricomycetes	Basidiomycota	Fungi	Eukaryota
1593	Suillus luteus UH-Slu-Lm8-n1	930992	12088	944	475	379	13246	640	13886	87.1	6.8	3.4	2.7	95.4	4.6	676	4.86821	Suillus	Suillaceae	Boletales	Agaricomycetes	Basidiomycota	Fungi	Eukaryota
1594	Jaapia argillacea MUCL 33604	933084	10826	1175	615	461	12245	832	13077	82.8	9	4.7	3.5	93.6	6.4	876	6.69878	Jaapia	Jaapiaceae	Jaapiales	Agaricomycetes	Basidiomycota	Fungi	Eukaryota
1595	Serendipita vermifera MAFF 305830	933852	14503	1166	537	403	15904	705	16609	87.3	7	3.2	2.4	95.8	4.2	752	4.52767	Serendipita	Serendipitaceae	Sebacinales	Agaricomycetes	Basidiomycota	Fungi	Eukaryota
1596	Serpula lacrymans var. lacrymans S7.3	936435	8908	890	453	324	10017	558	10575	84.2	8.4	4.3	3.1	94.7	5.3	602	5.69267	Serpula	Serpulaceae	Boletales	Agaricomycetes	Basidiomycota	Fungi	Eukaryota
1597	Plicaturopsis crispa FD-325 SS-3	944288	1340	119	60	49	1490	78	1568	85.5	7.6	3.8	3.1	95	5	84	5.35714	Plicaturopsis	Amylocorticiaceae	Amylocorticiales	Agaricomycetes	Basidiomycota	Fungi	Eukaryota
1598	Gymnopus luxurians FD-317 M1	944289	9744	727	349	253	10647	426	11073	88	6.6	3.2	2.3	96.2	3.8	459	4.14522	Gymnopus	Omphalotaceae	Agaricales	Agaricomycetes	Basidiomycota	Fungi	Eukaryota
1599	Hypholoma sublateritium FD-334 SS-4	945553	10505	988	449	376	11670	648	12318	85.3	8	3.6	3.1	94.7	5.3	683	5.54473	Hypholoma	Strophariaceae	Agaricales	Agaricomycetes	Basidiomycota	Fungi	Eukaryota
1600	Amanita muscaria Koide BX008	946122	10611	991	483	355	11846	594	12440	85.3	8	3.9	2.9	95.2	4.8	628	5.04823	Amanita	Amanitaceae	Agaricales	Agaricomycetes	Basidiomycota	Fungi	Eukaryota
1601	Sphaerobolus stellatus SS14	990650	10774	989	365	305	11986	447	12433	86.7	8	2.9	2.5	96.4	3.6	489	3.93308	Sphaerobolus	Sphaerobolaceae	Geastrales	Agaricomycetes	Basidiomycota	Fungi	Eukaryota
1602	Hydnomerulius pinastri MD-312	994086	5847	537	247	231	6488	374	6862	85.2	7.8	3.6	3.4	94.5	5.5	399	5.81463	Hydnomerulius	Paxillaceae	Boletales	Agaricomycetes	Basidiomycota	Fungi	Eukaryota
1603	Scleroderma citrinum Foug A	1036808	10210	1001	482	360	11463	590	12053	84.7	8.3	4	3	95.1	4.9	616	5.11076	Scleroderma	Sclerodermataceae	Boletales	Agaricomycetes	Basidiomycota	Fungi	Eukaryota
1604	Tulasnella calospora MUT 4182	1051891	15017	1482	552	427	16754	724	17478	85.9	8.5	3.2	2.4	95.9	4.1	770	4.40554	Tulasnella	Tulasnellaceae	Cantharellales	Agaricomycetes	Basidiomycota	Fungi	Eukaryota
1605	Ganoderma sinense ZZ0214-1	1077348	10435	991	519	392	11639	698	12337	84.6	8	4.2	3.2	94.3	5.7	752	6.09549	Ganoderma	Polyporaceae	Polyporales	Agaricomycetes	Basidiomycota	Fungi	Eukaryota
1606	Laccaria amethystina LaAM-08-1	1095629	11352	1047	502	405	12643	663	13306	85.3	7.9	3.8	3	95	5	708	5.32091	Laccaria	Tricholomataceae	Agaricales	Agaricomycetes	Basidiomycota	Fungi	Eukaryota
1607	Fistulina hepatica ATCC 64428	1128425	6960	629	283	218	7736	354	8090	86	7.8	3.5	2.7	95.6	4.4	376	4.64771	Fistulina	Fistulinaceae	Agaricales	Agaricomycetes	Basidiomycota	Fungi	Eukaryota
1608	Pleurotus ostreatus PC15	1137138	9581	1020	471	348	10812	608	11420	83.9	8.9	4.1	3	94.7	5.3	645	5.64799	Pleurotus	Pleurotaceae	Agaricales	Agaricomycetes	Basidiomycota	Fungi	Eukaryota
1609	Rhizoctonia solani AG-8 WAC10335	1287689	7315	682	301	315	8187	426	8613	84.9	7.9	3.5	3.7	95.1	4.9	468	5.43365	Rhizoctonia	Ceratobasidiaceae	Cantharellales	Agaricomycetes	Basidiomycota	Fungi	Eukaryota
1610	Termitomyces sp. J132	1306850	8917	921	376	296	10006	504	10510	84.8	8.8	3.6	2.8	95.2	4.8	526	5.00476	Termitomyces	Lyophyllaceae	Agaricales	Agaricomycetes	Basidiomycota	Fungi	Eukaryota
1611	Peniophora sp. CONT	1314672	13743	1109	556	455	15111	752	15863	86.6	7	3.5	2.9	95.3	4.7	802	5.05579	Peniophora	Peniophoraceae	Russulales	Agaricomycetes	Basidiomycota	Fungi	Eukaryota
1612	Cylindrobasidium torrendii FP15055 ss-10	1314674	10699	924	483	410	11875	641	12516	85.5	7.4	3.9	3.3	94.9	5.1	682	5.44903	Cylindrobasidium	Physalacriaceae	Agaricales	Agaricomycetes	Basidiomycota	Fungi	Eukaryota
1613	Sistotremastrum suecicum HHB10207 ss-3	1314776	9899	1030	537	416	11172	710	11882	83.3	8.7	4.5	3.5	94	6	758	6.3794	Sistotremastrum	Hydnodontaceae	Trechisporales	Agaricomycetes	Basidiomycota	Fungi	Eukaryota
1614	Exidia glandulosa HHB12029	1314781	16122	1320	625	515	17767	815	18582	86.8	7.1	3.4	2.8	95.6	4.4	868	4.67119	Exidia	Exidiaceae	Auriculariales	Agaricomycetes	Basidiomycota	Fungi	Eukaryota
1615	Neolentinus lepideus HHB14362 ss-1	1314782	9557	1003	470	398	10749	679	11428	83.6	8.8	4.1	3.5	94.1	5.9	727	6.36157	Neolentinus	Gloeophyllaceae	Gloeophyllales	Agaricomycetes	Basidiomycota	Fungi	Eukaryota
1616	Daedalea quercina L-15889	1314783	9310	897	516	391	10395	719	11114	83.8	8.1	4.6	3.5	93.5	6.5	750	6.74825	Daedalea	Fomitopsidaceae	Polyporales	Agaricomycetes	Basidiomycota	Fungi	Eukaryota
1617	Laetiporus sulphureus 93-53	1314785	9631	893	539	357	10737	683	11420	84.3	7.8	4.7	3.1	94	6	724	6.33975	Laetiporus	Laetiporaceae	Polyporales	Agaricomycetes	Basidiomycota	Fungi	Eukaryota
1618	Rhizopogon vinicolor AM-OR11-026	1314800	11093	972	477	353	12284	611	12895	86	7.5	3.7	2.7	95.3	4.7	642	4.97867	Rhizopogon	Rhizopogonaceae	Boletales	Agaricomycetes	Basidiomycota	Fungi	Eukaryota
1619	Phellinus noxius	418867	10116	873	499	410	11195	703	11898	85	7.3	4.2	3.4	94.1	5.9	749	6.29518	Phellinus	Hymenochaetaceae	Hymenochaetales	Agaricomycetes	Basidiomycota	Fungi	Eukaryota
1620	Tilletia caries	13290	7179	980	696	541	8381	1015	9396	76.4	10.4	7.4	5.8	89.2	10.8	1049	11.1643	Tilletia	Tilletiaceae	Tilletiales	Exobasidiomycetes	Basidiomycota	Fungi	Eukaryota
1621	Tilletiopsis washingtonensis	58919	6048	833	516	407	7081	723	7804	77.5	10.7	6.6	5.2	90.7	9.3	757	9.70015	Tilletiopsis		Entylomatales	Exobasidiomycetes	Basidiomycota	Fungi	Eukaryota
1622	Acaromyces ingoldii	215250	6939	998	683	525	8192	953	9145	75.9	10.9	7.5	5.7	89.6	10.4	1000	10.9349	Acaromyces	Cryptobasidiaceae	Exobasidiales	Exobasidiomycetes	Basidiomycota	Fungi	Eukaryota
1623	Ceraceosorus bombacis	401625	5942	812	535	403	6939	753	7692	77.2	10.6	7	5.2	90.2	9.8	785	10.2054	Ceraceosorus	Ceraceosoraceae	Ceraceosorales	Exobasidiomycetes	Basidiomycota	Fungi	Eukaryota
1624	Tilletiaria anomala UBC 951	1037660	5893	784	523	368	6880	688	7568	77.9	10.4	6.9	4.9	90.9	9.1	728	9.61945	Tilletiaria	Tilletiariaceae	Georgefischeriales	Exobasidiomycetes	Basidiomycota	Fungi	Eukaryota
1625	Meira miltonrushii	1280837	6697	853	553	402	7748	757	8505	78.7	10	6.5	4.7	91.1	8.9	787	9.25338	Meira	Brachybasidiaceae	Exobasidiales	Exobasidiomycetes	Basidiomycota	Fungi	Eukaryota
1626	Jaminaea rosea	1569628	5523	913	694	521	6696	955	7651	72.2	11.9	9.1	6.8	87.5	12.5	998	13.044	Jaminaea		Microstromatales	Exobasidiomycetes	Basidiomycota	Fungi	Eukaryota
1627	Pseudomicrostroma glucosiphilum	1684307	5698	898	643	525	6837	927	7764	73.4	11.6	8.3	6.8	88.1	11.9	969	12.4807	Pseudomicrostroma		Microstromatales	Exobasidiomycetes	Basidiomycota	Fungi	Eukaryota
1628	Sporisorium reilianum f. sp. reilianum	72559	6745	837	574	459	7779	836	8615	78.3	9.7	6.7	5.3	90.3	9.7	877	10.1799	Sporisorium	Ustilaginaceae	Ustilaginales	Ustilaginomycetes	Basidiomycota	Fungi	Eukaryota
1629	Moesziomyces antarcticus	84753	4779	557	369	306	5443	568	6011	79.5	9.3	6.1	5.1	90.6	9.4	598	9.94843	Moesziomyces	Ustilaginaceae	Ustilaginales	Ustilaginomycetes	Basidiomycota	Fungi	Eukaryota
1630	Ustilago maydis 521	237631	6756	804	558	421	7755	784	8539	79.1	9.4	6.5	4.9	90.8	9.2	830	9.72011	Ustilago	Ustilaginaceae	Ustilaginales	Ustilaginomycetes	Basidiomycota	Fungi	Eukaryota
1631	Anthracocystis flocculosa PF-1	1277687	4243	610	486	376	4994	721	5715	74.2	10.7	8.5	6.6	87.4	12.6	749	13.1059	Anthracocystis	Ustilaginaceae	Ustilaginales	Ustilaginomycetes	Basidiomycota	Fungi	Eukaryota
1632	Pseudozyma hubeiensis SY62	1305764	6498	861	586	434	7546	833	8379	77.6	10.3	7	5.2	90.1	9.9	870	10.3831	Pseudozyma	Ustilaginaceae	Ustilaginales	Ustilaginomycetes	Basidiomycota	Fungi	Eukaryota
1633	Kalmanozyma brasiliensis GHG001	1365824	6183	823	542	380	7177	751	7928	78	10.4	6.8	4.8	90.5	9.5	776	9.78809	Kalmanozyma	Ustilaginaceae	Ustilaginales	Ustilaginomycetes	Basidiomycota	Fungi	Eukaryota
1634	Testicularia cyperi	1882483	5951	839	669	503	7016	946	7962	74.7	10.5	8.4	6.3	88.1	11.9	987	12.3964	Testicularia	Anthracoideaceae	Ustilaginales	Ustilaginomycetes	Basidiomycota	Fungi	Eukaryota
1635	Leucosporidium creatinivorum	106004	8272	998	613	495	9556	822	10378	79.7	9.6	5.9	4.8	92.1	7.9	866	8.34458	Leucosporidium	Leucosporidiaceae	Leucosporidiales	Microbotryomycetes	Basidiomycota	Fungi	Eukaryota
1636	Microbotryum intermedium	269621	7526	787	527	398	8499	739	9238	81.5	8.5	5.7	4.3	92	8	768	8.31349	Microbotryum	Microbotryaceae	Microbotryales	Microbotryomycetes	Basidiomycota	Fungi	Eukaryota
1637	Rhodotorula toruloides ATCC 204091	1001064	2724	365	249	198	3174	362	3536	77	10.3	7	5.6	89.8	10.2	377	10.6618	Rhodotorula	Sporidiobolaceae	Sporidiobolales	Microbotryomycetes	Basidiomycota	Fungi	Eukaryota
1638	Wallemia mellicola CBS 633.66	671144	5895	645	289	253	6658	424	7082	83.2	9.1	4.1	3.6	94	6	441	6.22705	Wallemia		Wallemiales	Wallemiomycetes	Basidiomycota	Fungi	Eukaryota
1639	Mixia osmundae IAM 14324	764103	6951	704	361	307	7782	541	8323	83.5	8.5	4.3	3.7	93.5	6.5	567	6.81245	Mixia	Mixiaceae	Mixiales	Mixiomycetes	Basidiomycota	Fungi	Eukaryota
1640	Malassezia sympodialis ATCC 42132	1230383	5460	499	254	248	6072	389	6461	84.5	7.7	3.9	3.8	94	6	407	6.29933	Malassezia	Malasseziaceae	Malasseziales	Malasseziomycetes	Basidiomycota	Fungi	Eukaryota
1641	Ustilaginomycotina sp. SA 807	1520773	6239	960	752	520	7478	993	8471	73.7	11.3	8.9	6.1	88.3	11.7	1037	12.2418					Basidiomycota	Fungi	Eukaryota
1642	Calocera cornea HHB12733	1353952	9450	851	441	359	10479	622	11101	85.1	7.7	4	3.2	94.4	5.6	653	5.88235	Calocera	Dacrymycetaceae	Dacrymycetales	Dacrymycetes	Basidiomycota	Fungi	Eukaryota
1643	Dacryopinax primogenitus	1858805	8367	830	383	269	9362	487	9849	85	8.4	3.9	2.7	95.1	4.9	518	5.25942	Dacryopinax	Dacrymycetaceae	Dacrymycetales	Dacrymycetes	Basidiomycota	Fungi	Eukaryota
1644	Trachipleistophora hominis	72359	1570	110	60	22	1710	52	1762	89.1	6.2	3.4	1.2	97	3	55	3.12145	Trachipleistophora	Pleistophoridae			Microsporidia	Fungi	Eukaryota
1645	Pseudoloma neurophilia	146866	1709	174	69	40	1912	80	1992	85.8	8.7	3.5	2	96	4	80	4.01606	Pseudoloma				Microsporidia	Fungi	Eukaryota
1646	Nematocida sp. 1 ERTm2	944018	1534	160	52	26	1719	53	1772	86.6	9	2.9	1.5	97	3	56	3.16027	Nematocida				Microsporidia	Fungi	Eukaryota
1647	Vavraia culicis subsp. floridensis	948595	1715	140	65	30	1875	75	1950	87.9	7.2	3.3	1.5	96.2	3.8	77	3.94872	Vavraia	Pleistophoridae			Microsporidia	Fungi	Eukaryota
1648	Edhazardia aedis USNM 41457	1003232	1799	143	65	24	1967	64	2031	88.6	7	3.2	1.2	96.8	3.2	67	3.29887	Edhazardia	Culicosporidae			Microsporidia	Fungi	Eukaryota
1649	Nosema apis BRL 01	1037528	1608	130	31	21	1761	29	1790	89.8	7.3	1.7	1.2	98.4	1.6	30	1.67598	Nosema	Nosematidae			Microsporidia	Fungi	Eukaryota
1650	Hepatospora eriocheir	1081669	1270	118	23	5	1407	9	1416	89.7	8.3	1.6	0.4	99.4	0.6	10	0.706215	Hepatospora	Enterocytozoonidae			Microsporidia	Fungi	Eukaryota
1651	Enterospora canceri	1081671	1250	111	40	28	1387	42	1429	87.5	7.8	2.8	2	97.1	2.9	45	3.14906	Enterospora	Enterocytozoonidae			Microsporidia	Fungi	Eukaryota
1652	Anncaliia algerae PRA109	1240240	1845	201	36	35	2078	39	2117	87.2	9.5	1.7	1.7	98.2	1.8	41	1.9367	Anncaliia	Tubulinosematidae			Microsporidia	Fungi	Eukaryota
1653	Ordospora colligata OC4	1354746	1731	130	34	13	1881	27	1908	90.7	6.8	1.8	0.7	98.6	1.4	30	1.57233	Ordospora	Ordosporidae			Microsporidia	Fungi	Eukaryota
1654	Encephalitozoon cuniculi EcunIII-L	1355160	1779	153	40	15	1953	34	1987	89.5	7.7	2	0.8	98.3	1.7	36	1.81178	Encephalitozoon	Unikaryonidae			Microsporidia	Fungi	Eukaryota
1655	Spraguea lophii 42_110	1358809	2228	140	56	22	2391	55	2446	91.1	5.7	2.3	0.9	97.8	2.2	58	2.37122	Spraguea	Spraguidae			Microsporidia	Fungi	Eukaryota
1656	Mitosporidium daphniae	1485682	2579	272	124	67	2906	136	3042	84.8	8.9	4.1	2.2	95.5	4.5	142	4.66798	Mitosporidium				Microsporidia	Fungi	Eukaryota
1657	Amphiamblys sp. WSBS2006	1866961	2375	200	62	44	2621	60	2681	88.6	7.5	2.3	1.6	97.8	2.2	68	2.53637	Amphiamblys	Amphiacanthidae			Microsporidia	Fungi	Eukaryota
1658	Piromyces sp. E2	73868	13890	1186	386	266	15344	384	15728	88.3	7.5	2.5	1.7	97.6	2.4	413	2.62589	Piromyces	Neocallimastigaceae	Neocallimastigales	Neocallimastigomycetes	Chytridiomycota	Fungi	Eukaryota
1659	Neocallimastix californiae	1754190	23767	1625	676	552	25818	802	26620	89.3	6.1	2.5	2.1	97	3	892	3.35086	Neocallimastix	Neocallimastigaceae	Neocallimastigales	Neocallimastigomycetes	Chytridiomycota	Fungi	Eukaryota
1660	Anaeromyces robustus	1754192	16481	1122	454	388	17862	583	18445	89.4	6.1	2.5	2.1	96.8	3.2	646	3.5023	Anaeromyces	Neocallimastigaceae	Neocallimastigales	Neocallimastigomycetes	Chytridiomycota	Fungi	Eukaryota
1661	Rhizoclosmatium globosum	329046	14472	1168	496	332	15910	558	16468	87.9	7.1	3	2	96.6	3.4	599	3.63736	Rhizoclosmatium	Chytriomycetaceae	Chytridiales	Chytridiomycetes	Chytridiomycota	Fungi	Eukaryota
1662	Spizellomyces punctatus DAOM BR117	645134	11472	834	452	352	12517	593	13110	87.5	6.4	3.4	2.7	95.5	4.5	630	4.80549	Spizellomyces	Spizellomycetaceae	Spizellomycetales	Chytridiomycetes	Chytridiomycota	Fungi	Eukaryota
1663	Batrachochytrium salamandrivorans	1357716	9063	809	374	237	9999	484	10483	86.5	7.7	3.6	2.3	95.4	4.6	495	4.72193	Batrachochytrium		Rhizophydiales	Chytridiomycetes	Chytridiomycota	Fungi	Eukaryota
1664	Gonapodya prolifera JEL478	1344416	11780	1106	554	400	13125	715	13840	85.1	8	4	2.9	94.8	5.2	756	5.46243	Gonapodya	Gonapodyaceae	Monoblepharidales	Monoblepharidomycetes	Chytridiomycota	Fungi	Eukaryota
1665	Allomyces macrogynus ATCC 38327	578462	17330	1388	688	512	19009	909	19918	87	7	3.5	2.6	95.4	4.6	969	4.86495	Allomyces	Blastocladiaceae	Blastocladiales	Blastocladiomycetes	Blastocladiomycota	Fungi	Eukaryota
1666	Catenaria anguillulae PL171	765915	8452	808	421	257	9437	501	9938	85	8.1	4.2	2.6	95	5	527	5.30288	Catenaria	Catenariaceae	Blastocladiales	Blastocladiomycetes	Blastocladiomycota	Fungi	Eukaryota
1667	Conidiobolus coronatus NRRL 28638	796925	8903	776	308	216	9863	340	10203	87.3	7.6	3	2.1	96.7	3.3	363	3.55778	Conidiobolus	Ancylistaceae	Entomophthorales	Entomophthoromycetes	Zoopagomycota	Fungi	Eukaryota
1668	Basidiobolus meristosporus CBS 931.73	1314790	18111	1686	671	616	20263	821	21084	85.9	8	3.2	2.9	96.1	3.9	905	4.29235	Basidiobolus	Basidiobolaceae	Basidiobolales	Basidiobolomycetes	Zoopagomycota	Fungi	Eukaryota
1669	Rozella allomycis CSF55	988480	6467	448	155	95	7005	160	7165	90.3	6.3	2.2	1.3	97.8	2.2	169	2.35869	Rozella				Cryptomycota	Fungi	Eukaryota
1670	Paramicrosporidium saccamoebae	1246581	3993	341	111	91	4398	138	4536	88	7.5	2.4	2	97	3	144	3.1746	Paramicrosporidium				Cryptomycota	Fungi	Eukaryota
1671	Caenorhabditis elegans	6239	21736	1510	704	1041	23691	1300	24991	87	6	2.8	4.2	94.8	5.2	1364	5.45796	Caenorhabditis	Rhabditidae	Rhabditida	Chromadorea	Nematoda	Metazoa	Eukaryota
1672	Brugia malayi	6279	12246	576	257	400	12975	504	13479	90.9	4.3	1.9	3	96.3	3.7	526	3.90237	Brugia	Onchocercidae	Spirurida	Chromadorea	Nematoda	Metazoa	Eukaryota
1673	Onchocerca volvulus	6282	14004	628	300	385	14791	526	15317	91.4	4.1	2	2.5	96.6	3.4	549	3.58425	Onchocerca	Onchocercidae	Spirurida	Chromadorea	Nematoda	Metazoa	Eukaryota
1674	Loa loa	7209	13314	763	351	488	14330	586	14916	89.3	5.1	2.4	3.3	96.1	3.9	632	4.23706	Loa	Onchocercidae	Spirurida	Chromadorea	Nematoda	Metazoa	Eukaryota
1675	Strongyloides ratti	34506	15587	786	305	435	16547	566	17113	91.1	4.6	1.8	2.5	96.7	3.3	601	3.51195	Strongyloides	Strongyloididae	Tylenchida	Chromadorea	Nematoda	Metazoa	Eukaryota
1676	Pristionchus pacificus	54126	15832	1432	565	953	17716	1066	18782	84.3	7.6	3	5.1	94.3	5.7	1135	6.04302	Pristionchus	Neodiplogasteridae	Diplogasterida	Chromadorea	Nematoda	Metazoa	Eukaryota
1677	Trichinella spiralis	6334	12630	653	284	286	13460	393	13853	91.2	4.7	2.1	2.1	97.2	2.8	414	2.98852	Trichinella	Trichinellidae	Trichinellida	Enoplea	Nematoda	Metazoa	Eukaryota
1678	Helobdella robusta	6412	21076	1926	884	1014	23528	1372	24900	84.6	7.7	3.6	4.1	94.5	5.5	1453	5.83534	Helobdella	Glossiphoniidae	Rhynchobdellida	Clitellata	Annelida	Metazoa	Eukaryota
1679	Capitella teleta	283909	35102	3137	1145	1248	39072	1560	40632	86.4	7.7	2.8	3.1	96.2	3.8	1686	4.14944	Capitella	Capitellidae	Capitellida	Polychaeta	Annelida	Metazoa	Eukaryota
1680	Daphnia pulex	6669	22383	1925	873	955	24904	1232	26136	85.6	7.4	3.3	3.7	95.3	4.7	1301	4.97781	Daphnia	Daphniidae	Diplostraca	Branchiopoda	Arthropoda	Metazoa	Eukaryota
1681	Ixodes scapularis	6945	15671	1456	559	489	17551	624	18175	86.2	8	3.1	2.7	96.6	3.4	690	3.79642	Ixodes	Ixodidae	Ixodida	Arachnida	Arthropoda	Metazoa	Eukaryota
1682	Tetranychus urticae	32264	17109	1136	607	501	18599	754	19353	88.4	5.9	3.1	2.6	96.1	3.9	802	4.14406	Tetranychus	Tetranychidae	Trombidiformes	Arachnida	Arthropoda	Metazoa	Eukaryota
1683	Sarcoptes scabiei	52283	11012	862	363	320	12070	487	12557	87.7	6.9	2.9	2.5	96.1	3.9	512	4.07741	Sarcoptes	Sarcoptidae	Sarcoptiformes	Arachnida	Arthropoda	Metazoa	Eukaryota
1684	Leptotrombidium deliense	299467	16736	1486	469	400	18539	552	19091	87.7	7.8	2.5	2.1	97.1	2.9	599	3.1376	Leptotrombidium	Trombiculidae	Trombidiformes	Arachnida	Arthropoda	Metazoa	Eukaryota
1685	Stegodyphus mimosarum	407821	28914	2354	801	710	31924	855	32779	88.2	7.2	2.4	2.2	97.4	2.6	955	2.91345	Stegodyphus	Eresidae	Araneae	Arachnida	Arthropoda	Metazoa	Eukaryota
1686	Dinothrombium tinctorium	1965070	26258	2086	843	583	28866	904	29770	88.2	7	2.8	2	97	3	985	3.3087	Dinothrombium	Trombidiidae	Trombidiformes	Arachnida	Arthropoda	Metazoa	Eukaryota
1687	Acyrthosiphon pisum	7029	34716	1838	729	706	37100	889	37989	91.4	4.8	1.9	1.9	97.7	2.3	978	2.57443	Acyrthosiphon	Aphididae	Hemiptera	Insecta	Arthropoda	Metazoa	Eukaryota
1688	Tribolium castaneum	7070	23664	1289	564	616	25338	795	26133	90.6	4.9	2.2	2.4	97	3	863	3.30234	Tribolium	Tenebrionidae	Coleoptera	Insecta	Arthropoda	Metazoa	Eukaryota
1689	Bombyx mori	7091	17170	1282	492	519	18790	673	19463	88.2	6.6	2.5	2.7	96.5	3.5	723	3.71474	Bombyx	Bombycidae	Lepidoptera	Insecta	Arthropoda	Metazoa	Eukaryota
1690	Aedes aegypti	7159	24829	1514	802	663	26854	954	27808	89.3	5.4	2.9	2.4	96.6	3.4	1032	3.71116	Aedes	Culicidae	Diptera	Insecta	Arthropoda	Metazoa	Eukaryota
1691	Anopheles gambiae	7165	20118	1279	641	601	21779	860	22639	88.9	5.6	2.8	2.7	96.2	3.8	920	4.06378	Anopheles	Culicidae	Diptera	Insecta	Arthropoda	Metazoa	Eukaryota
1692	Culex quinquefasciatus	7176	25282	1551	883	780	27451	1045	28496	88.7	5.4	3.1	2.7	96.3	3.7	1136	3.98652	Culex	Culicidae	Diptera	Insecta	Arthropoda	Metazoa	Eukaryota
1693	Drosophila melanogaster	7227	26542	1815	1051	1179	28996	1591	30587	86.8	5.9	3.4	3.9	94.8	5.2	1735	5.67234	Drosophila	Drosophilidae	Diptera	Insecta	Arthropoda	Metazoa	Eukaryota
1694	Lucilia cuprina	7375	19225	1129	651	721	20750	976	21726	88.5	5.2	3	3.3	95.5	4.5	1045	4.80991	Lucilia	Calliphoridae	Diptera	Insecta	Arthropoda	Metazoa	Eukaryota
1695	Nasonia vitripennis	7425	20437	1229	658	611	22107	828	22935	89.1	5.4	2.9	2.7	96.4	3.6	901	3.92849	Nasonia	Pteromalidae	Hymenoptera	Insecta	Arthropoda	Metazoa	Eukaryota
1696	Apis mellifera	7460	18910	1132	504	598	20359	785	21144	89.4	5.4	2.4	2.8	96.3	3.7	842	3.98222	Apis	Apidae	Hymenoptera	Insecta	Arthropoda	Metazoa	Eukaryota
1697	Atta cephalotes	12957	18288	1033	464	534	19631	688	20319	90	5.1	2.3	2.6	96.6	3.4	752	3.70097	Atta	Formicidae	Hymenoptera	Insecta	Arthropoda	Metazoa	Eukaryota
1698	Danaus plexippus	13037	20118	1407	565	596	21899	787	22686	88.7	6.2	2.5	2.6	96.5	3.5	857	3.77766	Danaus	Nymphalidae	Lepidoptera	Insecta	Arthropoda	Metazoa	Eukaryota
1699	Rhodnius prolixus	13249	16765	1143	406	512	18218	608	18826	89.1	6.1	2.2	2.7	96.8	3.2	675	3.58547	Rhodnius	Reduviidae	Hemiptera	Insecta	Arthropoda	Metazoa	Eukaryota
1700	Solenopsis invicta	13686	20512	1288	530	598	22123	805	22928	89.5	5.6	2.3	2.6	96.5	3.5	863	3.76396	Solenopsis	Formicidae	Hymenoptera	Insecta	Arthropoda	Metazoa	Eukaryota
1701	Heliconius melpomene	34740	16102	1021	453	437	17423	590	18013	89.4	5.7	2.5	2.4	96.7	3.3	632	3.50858	Heliconius	Nymphalidae	Lepidoptera	Insecta	Arthropoda	Metazoa	Eukaryota
1702	Megaselia scalaris	36166	6041	729	266	288	6991	333	7324	82.5	10	3.6	3.9	95.5	4.5	365	4.98362	Megaselia	Phoridae	Diptera	Insecta	Arthropoda	Metazoa	Eukaryota
1703	Dendroctonus ponderosae	77166	17494	1194	498	492	19028	650	19678	88.9	6.1	2.5	2.5	96.7	3.3	697	3.54203	Dendroctonus	Curculionidae	Coleoptera	Insecta	Arthropoda	Metazoa	Eukaryota
1704	Melitaea cinxia	113334	12326	773	350	376	13384	441	13825	89.2	5.6	2.5	2.7	96.8	3.2	482	3.48644	Melitaea	Nymphalidae	Lepidoptera	Insecta	Arthropoda	Metazoa	Eukaryota
1705	Pediculus humanus	121225	17221	1043	487	486	18579	658	19237	89.5	5.4	2.5	2.5	96.6	3.4	706	3.67001	Pediculus	Pediculidae	Phthiraptera	Insecta	Arthropoda	Metazoa	Eukaryota
1706	Bombus impatiens	132113	21714	1271	574	678	23380	857	24237	89.6	5.2	2.4	2.8	96.5	3.5	929	3.83298	Bombus	Apidae	Hymenoptera	Insecta	Arthropoda	Metazoa	Eukaryota
1707	Zootermopsis nevadensis	136037	19055	1264	553	551	20673	750	21423	88.9	5.9	2.6	2.6	96.5	3.5	823	3.84167	Zootermopsis	Termopsidae	Blattodea	Insecta	Arthropoda	Metazoa	Eukaryota
1708	Teleopsis dalmanni	139649	20110	1003	443	424	21355	625	21980	91.5	4.6	2	1.9	97.2	2.8	656	2.98453	Teleopsis	Diopsidae	Diptera	Insecta	Arthropoda	Metazoa	Eukaryota
1709	Culicoides sonorensis	179676	26402	1499	677	671	28346	903	29249	90.3	5.1	2.3	2.3	96.9	3.1	989	3.38131	Culicoides	Ceratopogonidae	Diptera	Insecta	Arthropoda	Metazoa	Eukaryota
1710	Anoplophora glabripennis	217634	22709	1260	527	584	24362	718	25080	90.5	5	2.1	2.3	97.1	2.9	789	3.14593	Anoplophora	Cerambycidae	Coleoptera	Insecta	Arthropoda	Metazoa	Eukaryota
1711	Belgica antarctica	315563	19128	1311	535	548	20807	715	21522	88.9	6.1	2.5	2.5	96.7	3.3	786	3.65208	Belgica	Chironomidae	Diptera	Insecta	Arthropoda	Metazoa	Eukaryota
1712	Orchesella cincta	48709	22720	1588	758	700	24791	975	25766	88.2	6.2	2.9	2.7	96.2	3.8	1057	4.10231	Orchesella	Entomobryidae	Entomobryomorpha	Collembola	Arthropoda	Metazoa	Eukaryota
1713	Folsomia candida	158441	29694	1581	792	728	31793	1002	32795	90.5	4.8	2.4	2.2	96.9	3.1	1091	3.32673	Folsomia	Isotomidae	Entomobryomorpha	Collembola	Arthropoda	Metazoa	Eukaryota
1714	Lepeophtheirus salmonis	72036	16537	1179	543	543	18071	731	18802	88	6.3	2.9	2.9	96.1	3.9	787	4.18572	Lepeophtheirus	Caligidae	Siphonostomatoida	Hexanauplia	Arthropoda	Metazoa	Eukaryota
1715	Strigamia maritima	126957	22214	1210	577	594	23800	795	24595	90.3	4.9	2.3	2.4	96.8	3.2	843	3.42753	Strigamia	Linotaeniidae	Geophilomorpha	Chilopoda	Arthropoda	Metazoa	Eukaryota
1716	Lingula anatina	7574	85615	5903	2701	2748	93303	3664	96967	88.3	6.1	2.8	2.8	96.2	3.8	3923	4.04571	Lingula	Lingulidae	Lingulida	Lingulata	Brachiopoda	Metazoa	Eukaryota
1717	Strongylocentrotus purpuratus	7668	55614	2847	1755	1549	59522	2243	61765	90	4.6	2.8	2.5	96.4	3.6	2405	3.89379	Strongylocentrotus	Strongylocentrotidae	Echinoida	Echinoidea	Echinodermata	Metazoa	Eukaryota
1718	Ciona intestinalis	7719	17464	1378	545	580	19190	777	19967	87.5	6.9	2.7	2.9	96.1	3.9	835	4.1819	Ciona	Cionidae	Enterogona	Ascidiacea	Chordata	Metazoa	Eukaryota
1719	Petromyzon marinus	7757	15284	1681	709	851	17462	1063	18525	82.5	9.1	3.8	4.6	94.3	5.7	1138	6.14305	Petromyzon	Petromyzontidae	Petromyzontiformes		Chordata	Metazoa	Eukaryota
1720	Latimeria chalumnae	7897	35424	2605	1199	1756	38755	2229	40984	86.4	6.4	2.9	4.3	94.6	5.4	2354	5.7437	Latimeria	Coelacanthidae	Coelacanthiformes		Chordata	Metazoa	Eukaryota
1721	Lepisosteus oculatus	7918	35994	2584	1376	2062	39468	2548	42016	85.7	6.2	3.3	4.9	93.9	6.1	2723	6.48086	Lepisosteus	Lepisosteidae	Semionotiformes	Actinopteri	Chordata	Metazoa	Eukaryota
1722	Danio rerio	7955	57958	3706	2105	3030	63181	3618	66799	86.8	5.5	3.2	4.5	94.6	5.4	3904	5.8444	Danio	Cyprinidae	Cypriniformes	Actinopteri	Chordata	Metazoa	Eukaryota
1723	Astyanax mexicanus	7994	44804	3336	1739	2629	49329	3179	52508	85.3	6.4	3.3	5	93.9	6.1	3400	6.4752	Astyanax	Characidae	Characiformes	Actinopteri	Chordata	Metazoa	Eukaryota
1724	Gadus morhua	8049	34237	2910	1353	1818	38107	2211	40318	84.9	7.2	3.4	4.5	94.5	5.5	2369	5.87579	Gadus	Gadidae	Gadiformes	Actinopteri	Chordata	Metazoa	Eukaryota
1725	Xiphophorus maculatus	8083	41113	3014	1679	2608	45192	3222	48414	84.9	6.2	3.5	5.4	93.3	6.7	3424	7.07233	Xiphophorus	Poeciliidae	Cyprinodontiformes	Actinopteri	Chordata	Metazoa	Eukaryota
1726	Oryzias latipes	8090	37024	2814	1531	2097	40797	2669	43466	85.2	6.5	3.5	4.8	93.9	6.1	2823	6.49473	Oryzias	Adrianichthyidae	Beloniformes	Actinopteri	Chordata	Metazoa	Eukaryota
1727	Oreochromis niloticus	8128	47912	3201	1752	2662	52246	3281	55527	86.3	5.8	3.2	4.8	94.1	5.9	3489	6.28343	Oreochromis	Cichlidae	Cichliformes	Actinopteri	Chordata	Metazoa	Eukaryota
1728	Takifugu rubripes	31033	38982	2850	1540	2233	42747	2858	45605	85.5	6.2	3.4	4.9	93.7	6.3	3020	6.62208	Takifugu	Tetraodontidae	Tetraodontiformes	Actinopteri	Chordata	Metazoa	Eukaryota
1729	Poecilia formosa	48698	49734	3437	1935	2880	54419	3567	57986	85.8	5.9	3.3	5	93.8	6.2	3789	6.53434	Poecilia	Poeciliidae	Cyprinodontiformes	Actinopteri	Chordata	Metazoa	Eukaryota
1730	Gasterosteus aculeatus	69293	39011	3060	1594	2330	43049	2946	45995	84.8	6.7	3.5	5.1	93.6	6.4	3116	6.77465	Gasterosteus	Gasterosteidae	Perciformes	Actinopteri	Chordata	Metazoa	Eukaryota
1731	Tetraodon nigroviridis	99883	37124	2967	1479	2106	40993	2683	43676	85	6.8	3.4	4.8	93.9	6.1	2834	6.48869	Tetraodon	Tetraodontidae	Tetraodontiformes	Actinopteri	Chordata	Metazoa	Eukaryota
1732	Xenopus tropicalis	8364	38582	2444	1337	1849	41923	2289	44212	87.3	5.5	3	4.2	94.8	5.2	2453	5.54827	Xenopus	Pipidae	Anura	Amphibia	Chordata	Metazoa	Eukaryota
1733	Chrysemys picta bellii	8478	38669	2591	1395	1778	42191	2242	44433	87	5.8	3.1	4	95	5	2400	5.40139	Chrysemys	Emydidae	Testudines		Chordata	Metazoa	Eukaryota
1734	Anas platyrhynchos	8839	28094	2322	1115	1533	31106	1958	33064	85	7	3.4	4.6	94.1	5.9	2067	6.25151	Anas	Anatidae	Anseriformes	Aves	Chordata	Metazoa	Eukaryota
1735	Gallus gallus	9031	31200	2362	1404	1943	34498	2411	36909	84.5	6.4	3.8	5.3	93.5	6.5	2553	6.91701	Gallus	Phasianidae	Galliformes	Aves	Chordata	Metazoa	Eukaryota
1736	Meleagris gallopavo	9103	25822	2162	1066	1503	28600	1953	30553	84.5	7.1	3.5	4.9	93.6	6.4	2038	6.67038	Meleagris	Phasianidae	Galliformes	Aves	Chordata	Metazoa	Eukaryota
1737	Melopsittacus undulatus	13146	25937	1897	1073	1261	28481	1687	30168	86	6.3	3.6	4.2	94.4	5.6	1788	5.92681	Melopsittacus	Psittaculidae	Psittaciformes	Aves	Chordata	Metazoa	Eukaryota
1738	Taeniopygia guttata	59729	30635	2727	1414	1786	34337	2225	36562	83.8	7.5	3.9	4.9	93.9	6.1	2361	6.45752	Taeniopygia	Estrildidae	Passeriformes	Aves	Chordata	Metazoa	Eukaryota
1739	Ficedula albicollis	59894	28353	2411	1225	1828	31507	2310	33817	83.8	7.1	3.6	5.4	93.2	6.8	2424	7.16799	Ficedula	Muscicapidae	Passeriformes	Aves	Chordata	Metazoa	Eukaryota
1740	Ornithorhynchus anatinus	9258	26552	2613	1240	1616	30008	2013	32021	82.9	8.2	3.9	5	93.7	6.3	2136	6.67062	Ornithorhynchus	Ornithorhynchidae	Monotremata	Mammalia	Chordata	Metazoa	Eukaryota
1741	Sarcophilus harrisii	9305	36613	2608	1339	1955	40074	2441	42515	86.1	6.1	3.1	4.6	94.3	5.7	2594	6.10138	Sarcophilus	Dasyuridae	Dasyuromorphia	Mammalia	Chordata	Metazoa	Eukaryota
1742	Notamacropus eugenii	9315	24419	2055	955	1492	27172	1749	28921	84.4	7.1	3.3	5.2	94	6	1873	6.47626	Notamacropus	Macropodidae	Diprotodontia	Mammalia	Chordata	Metazoa	Eukaryota
1743	Choloepus hoffmanni	9358	18192	1546	754	1114	20284	1322	21606	84.2	7.2	3.5	5.2	93.9	6.1	1406	6.50745	Choloepus	Megalonychidae	Pilosa	Mammalia	Chordata	Metazoa	Eukaryota
1744	Dasypus novemcinctus	9361	39487	2980	1804	2688	43721	3238	46959	84.1	6.3	3.8	5.7	93.1	6.9	3444	7.33406	Dasypus	Dasypodidae	Cingulata	Mammalia	Chordata	Metazoa	Eukaryota
1745	Echinops telfairi	9371	23932	1945	1027	1605	26659	1850	28509	83.9	6.8	3.6	5.6	93.5	6.5	1974	6.92413	Echinops	Tenrecidae		Mammalia	Chordata	Metazoa	Eukaryota
1746	Callithrix jacchus	9483	40620	3066	1776	2815	44897	3380	48277	84.1	6.4	3.7	5.8	93	7	3579	7.41347	Callithrix	Cebidae	Primates	Mammalia	Chordata	Metazoa	Eukaryota
1747	Macaca mulatta	9544	39204	2817	1712	2587	43174	3146	46320	84.6	6.1	3.7	5.6	93.2	6.8	3333	7.1956	Macaca	Cercopithecidae	Primates	Mammalia	Chordata	Metazoa	Eukaryota
1748	Papio anubis	9555	35941	2583	1448	2293	39494	2771	42265	85	6.1	3.4	5.4	93.4	6.6	2936	6.94665	Papio	Cercopithecidae	Primates	Mammalia	Chordata	Metazoa	Eukaryota
1749	Gorilla gorilla	9593	38002	2879	1697	2707	42046	3239	45285	83.9	6.4	3.7	6	92.8	7.2	3436	7.5875	Gorilla	Hominidae	Primates	Mammalia	Chordata	Metazoa	Eukaryota
1750	Pan troglodytes	9598	38600	2688	1651	2546	42414	3071	45485	84.9	5.9	3.6	5.6	93.2	6.8	3264	7.17599	Pan	Hominidae	Primates	Mammalia	Chordata	Metazoa	Eukaryota
1751	Pongo abelii	9601	37985	2791	1630	2556	41904	3058	44962	84.5	6.2	3.6	5.7	93.2	6.8	3243	7.21276	Pongo	Hominidae	Primates	Mammalia	Chordata	Metazoa	Eukaryota
1752	Homo sapiens	9606	47996	3239	2148	3263	52702	3944	56646	84.7	5.7	3.8	5.8	93	7	4142	7.31208	Homo	Hominidae	Primates	Mammalia	Chordata	Metazoa	Eukaryota
1753	Canis lupus familiaris	9615	39178	2965	1658	2647	43261	3187	46448	84.3	6.4	3.6	5.7	93.1	6.9	3400	7.32001	Canis	Canidae	Carnivora	Mammalia	Chordata	Metazoa	Eukaryota
1754	Ailuropoda melanoleuca	9646	37500	2882	1599	2405	41425	2961	44386	84.5	6.5	3.6	5.4	93.3	6.7	3152	7.10134	Ailuropoda	Ursidae	Carnivora	Mammalia	Chordata	Metazoa	Eukaryota
1755	Mustela putorius furo	9669	38201	2772	1527	2432	41967	2965	44932	85	6.2	3.4	5.4	93.4	6.6	3142	6.99279	Mustela	Mustelidae	Carnivora	Mammalia	Chordata	Metazoa	Eukaryota
1756	Felis catus	9685	35662	2908	1573	2379	39630	2892	42522	83.9	6.8	3.7	5.6	93.2	6.8	3072	7.2245	Felis	Felidae	Carnivora	Mammalia	Chordata	Metazoa	Eukaryota
1757	Tursiops truncatus	9739	32761	2359	1406	2200	36082	2644	38726	84.6	6.1	3.6	5.7	93.2	6.8	2811	7.25869	Tursiops	Delphinidae	Cetacea	Mammalia	Chordata	Metazoa	Eukaryota
1758	Loxodonta africana	9785	35318	2777	1496	2326	39063	2854	41917	84.3	6.6	3.6	5.5	93.2	6.8	3016	7.19517	Loxodonta	Elephantidae	Proboscidea	Mammalia	Chordata	Metazoa	Eukaryota
1759	Procavia capensis	9813	26615	2092	1122	1770	29484	2115	31599	84.2	6.6	3.6	5.6	93.3	6.7	2254	7.13314	Procavia	Procaviidae	Hyracoidea	Mammalia	Chordata	Metazoa	Eukaryota
1760	Sus scrofa	9823	41019	2972	1717	2510	45154	3064	48218	85.1	6.2	3.6	5.2	93.6	6.4	3261	6.76303	Sus	Suidae		Mammalia	Chordata	Metazoa	Eukaryota
1761	Bos taurus	9913	39951	2907	1763	2549	43964	3206	47170	84.7	6.2	3.7	5.4	93.2	6.8	3379	7.16345	Bos	Bovidae		Mammalia	Chordata	Metazoa	Eukaryota
1762	Ovis aries	9940	38240	3007	1697	2573	42420	3097	45517	84	6.6	3.7	5.7	93.2	6.8	3293	7.23466	Ovis	Bovidae		Mammalia	Chordata	Metazoa	Eukaryota
1763	Ochotona princeps	9978	26160	2115	1203	1758	29155	2081	31236	83.7	6.8	3.9	5.6	93.3	6.7	2223	7.11679	Ochotona	Ochotonidae	Lagomorpha	Mammalia	Chordata	Metazoa	Eukaryota
1764	Oryctolagus cuniculus	9986	36693	2852	1575	2445	40606	2959	43565	84.2	6.5	3.6	5.6	93.2	6.8	3135	7.19614	Oryctolagus	Leporidae	Lagomorpha	Mammalia	Chordata	Metazoa	Eukaryota
1765	Dipodomys ordii	10020	30489	2449	1361	1936	33822	2413	36235	84.1	6.8	3.8	5.3	93.3	6.7	2557	7.05671	Dipodomys	Heteromyidae	Rodentia	Mammalia	Chordata	Metazoa	Eukaryota
1766	Cricetulus griseus	10029	40406	2901	1743	2541	44463	3128	47591	84.9	6.1	3.7	5.3	93.4	6.6	3309	6.953	Cricetulus	Cricetidae	Rodentia	Mammalia	Chordata	Metazoa	Eukaryota
1767	Mesocricetus auratus	10036	32502	2446	1436	2102	35890	2596	38486	84.5	6.4	3.7	5.5	93.3	6.7	2742	7.12467	Mesocricetus	Cricetidae	Rodentia	Mammalia	Chordata	Metazoa	Eukaryota
1768	Mus musculus	10090	44886	3009	1899	2795	49233	3356	52589	85.4	5.7	3.6	5.3	93.6	6.4	3564	6.77708	Mus	Muridae	Rodentia	Mammalia	Chordata	Metazoa	Eukaryota
1769	Rattus norvegicus	10116	41854	3052	1810	2716	46148	3284	49432	84.7	6.2	3.7	5.5	93.4	6.6	3486	7.05211	Rattus	Muridae	Rodentia	Mammalia	Chordata	Metazoa	Eukaryota
1770	Octodon degus	10160	35108	2950	1675	2313	39234	2812	42046	83.5	7	4	5.5	93.3	6.7	3010	7.15883	Octodon	Octodontidae	Rodentia	Mammalia	Chordata	Metazoa	Eukaryota
1771	Heterocephalus glaber	10181	38391	3002	1728	2326	42513	2934	45447	84.5	6.6	3.8	5.1	93.5	6.5	3103	6.82773	Heterocephalus	Bathyergidae	Rodentia	Mammalia	Chordata	Metazoa	Eukaryota
1772	Monodelphis domestica	13616	47673	3044	1676	2245	51870	2768	54638	87.3	5.6	3.1	4.1	94.9	5.1	2940	5.38087	Monodelphis	Didelphidae	Didelphimorphia	Mammalia	Chordata	Metazoa	Eukaryota
1773	Vicugna pacos	30538	18813	1482	770	1101	20819	1347	22166	84.9	6.7	3.5	5	93.9	6.1	1439	6.49192	Vicugna	Camelidae		Mammalia	Chordata	Metazoa	Eukaryota
1774	Microcebus murinus	30608	35414	2695	1557	2287	39167	2786	41953	84.4	6.4	3.7	5.5	93.4	6.6	2974	7.08889	Microcebus	Cheirogaleidae	Primates	Mammalia	Chordata	Metazoa	Eukaryota
1775	Otolemur garnettii	30611	40254	2940	1721	2488	44301	3102	47403	84.9	6.2	3.6	5.2	93.5	6.5	3270	6.8983	Otolemur		Primates	Mammalia	Chordata	Metazoa	Eukaryota
1776	Chinchilla lanigera	34839	36233	2683	1502	2271	39902	2787	42689	84.9	6.3	3.5	5.3	93.5	6.5	2950	6.91045	Chinchilla	Chinchillidae	Rodentia	Mammalia	Chordata	Metazoa	Eukaryota
1777	Tupaia belangeri	37347	22254	1935	895	1566	24875	1775	26650	83.5	7.3	3.4	5.9	93.3	6.7	1891	7.09568	Tupaia	Tupaiidae	Scandentia	Mammalia	Chordata	Metazoa	Eukaryota
1778	Cavia aperea	37548	24174	1860	953	1330	26749	1568	28317	85.4	6.6	3.4	4.7	94.5	5.5	1686	5.95402	Cavia	Caviidae	Rodentia	Mammalia	Chordata	Metazoa	Eukaryota
1779	Saimiri boliviensis boliviensis	39432	37650	2834	1609	2397	41583	2907	44490	84.6	6.4	3.6	5.4	93.5	6.5	3087	6.93864	Saimiri	Cebidae	Primates	Mammalia	Chordata	Metazoa	Eukaryota
1780	Sorex araneus	42254	19126	1676	801	1173	21374	1402	22776	84	7.4	3.5	5.2	93.8	6.2	1498	6.5771	Sorex	Soricidae	Insectivora	Mammalia	Chordata	Metazoa	Eukaryota
1781	Ictidomys tridecemlineatus	43179	35370	2731	1549	2281	39094	2837	41931	84.4	6.5	3.7	5.4	93.2	6.8	3007	7.17131	Ictidomys	Sciuridae	Rodentia	Mammalia	Chordata	Metazoa	Eukaryota
1782	Jaculus jaculus	51337	32664	2491	1424	2143	36119	2603	38722	84.4	6.4	3.7	5.5	93.3	6.7	2778	7.17422	Jaculus	Dipodidae	Rodentia	Mammalia	Chordata	Metazoa	Eukaryota
1783	Myotis lucifugus	59463	35640	3017	1639	2398	39711	2983	42694	83.5	7.1	3.8	5.6	93	7	3173	7.43196	Myotis	Vespertilionidae	Chiroptera	Mammalia	Chordata	Metazoa	Eukaryota
1784	Chlorocebus sabaeus	60711	40173	2900	1698	2607	44206	3172	47378	84.8	6.1	3.6	5.5	93.3	6.7	3342	7.05391	Chlorocebus	Cercopithecidae	Primates	Mammalia	Chordata	Metazoa	Eukaryota
1785	Nomascus leucogenys	61853	37498	2652	1526	2311	41157	2830	43987	85.2	6	3.5	5.3	93.6	6.4	3004	6.82929	Nomascus	Hylobatidae	Primates	Mammalia	Chordata	Metazoa	Eukaryota
1786	Microtus ochrogaster	79684	36972	2724	1607	2419	40735	2987	43722	84.6	6.2	3.7	5.5	93.2	6.8	3155	7.21605	Microtus	Cricetidae	Rodentia	Mammalia	Chordata	Metazoa	Eukaryota
1787	Pteropus vampyrus	132908	32240	2372	1370	2138	35532	2588	38120	84.6	6.2	3.6	5.6	93.2	6.8	2750	7.21406	Pteropus	Pteropodidae	Chiroptera	Mammalia	Chordata	Metazoa	Eukaryota
1788	Peromyscus maniculatus bairdii	230844	38378	2806	1658	2446	42312	2976	45288	84.7	6.2	3.7	5.4	93.4	6.6	3172	7.00406	Peromyscus	Cricetidae	Rodentia	Mammalia	Chordata	Metazoa	Eukaryota
1789	Fukomys damarensis	885580	33481	2621	1398	1973	37030	2443	39473	84.8	6.6	3.5	5	93.8	6.2	2597	6.57918	Fukomys	Bathyergidae	Rodentia	Mammalia	Chordata	Metazoa	Eukaryota
1790	Nannospalax galili	1026970	35485	2619	1556	2282	39136	2806	41942	84.6	6.2	3.7	5.4	93.3	6.7	2985	7.11697	Nannospalax	Spalacidae	Rodentia	Mammalia	Chordata	Metazoa	Eukaryota
1791	Carlito syrichta	1868482	22760	1696	897	1362	25124	1591	26715	85.2	6.3	3.4	5.1	94	6	1725	6.45705	Carlito	Tarsiidae	Primates	Mammalia	Chordata	Metazoa	Eukaryota
1792	Pelodiscus sinensis	13735	34454	2766	1299	1933	38089	2363	40452	85.2	6.8	3.2	4.8	94.2	5.8	2509	6.20241	Pelodiscus	Trionychidae	Testudines		Chordata	Metazoa	Eukaryota
1793	Anolis carolinensis	28377	41456	2826	1859	4197	46149	4189	50338	82.4	5.6	3.7	8.3	91.7	8.3	4752	9.44018	Anolis	Dactyloidae	Squamata		Chordata	Metazoa	Eukaryota
1794	Branchiostoma floridae	7739	56054	3484	1735	1735	61001	2007	63008	89	5.5	2.8	2.8	96.8	3.2	2254	3.57732	Branchiostoma	Branchiostomidae	Amphioxiformes	Leptocardii	Chordata	Metazoa	Eukaryota
1795	Trichoplax adhaerens	10228	19077	1196	364	273	20466	444	20910	91.2	5.7	1.7	1.3	97.9	2.1	466	2.2286	Trichoplax				Placozoa	Metazoa	Eukaryota
1796	Mnemiopsis leidyi	27923	18843	1130	584	775	20410	922	21332	88.3	5.3	2.7	3.6	95.7	4.3	1003	4.70186	Mnemiopsis	Bolinopsidae	Lobata	Tentaculata	Ctenophora	Metazoa	Eukaryota
1797	Crassostrea gigas	29159	35318	2059	1050	1008	38099	1336	39435	89.6	5.2	2.7	2.6	96.6	3.4	1464	3.71244	Crassostrea	Ostreidae	Ostreoida	Bivalvia	Mollusca	Metazoa	Eukaryota
1798	Octopus bimaculoides	37653	41547	1950	1036	1044	44367	1210	45577	91.2	4.3	2.3	2.3	97.3	2.7	1381	3.03004	Octopus	Octopodidae	Octopoda	Cephalopoda	Mollusca	Metazoa	Eukaryota
1799	Lottia gigantea	225164	27601	2023	827	804	30202	1053	31255	88.3	6.5	2.6	2.6	96.6	3.4	1141	3.65062	Lottia	Lottiidae		Gastropoda	Mollusca	Metazoa	Eukaryota
1800	Nematostella vectensis	45351	27017	2667	1082	985	30517	1234	31751	85.1	8.4	3.4	3.1	96.1	3.9	1343	4.22979	Nematostella	Edwardsiidae	Actiniaria	Anthozoa	Cnidaria	Metazoa	Eukaryota
1801	Thelohanellus kitauei	669202	6657	594	135	74	7353	107	7460	89.2	8	1.8	1	98.6	1.4	123	1.64879	Thelohanellus	Myxobolidae	Bivalvulida		Cnidaria	Metazoa	Eukaryota
1802	Hydra vulgaris	6087	31518	1592	494	674	33443	835	34278	91.9	4.6	1.4	2	97.6	2.4	872	2.54391	Hydra	Hydridae	Anthoathecata	Hydrozoa	Cnidaria	Metazoa	Eukaryota
1803	Hypsibius dujardini	232323	20234	1319	663	594	21894	916	22810	88.7	5.8	2.9	2.6	96	4	978	4.28759	Hypsibius	Hypsibiidae	Parachela	Eutardigrada	Tardigrada	Metazoa	Eukaryota
1804	Ramazzottius varieornatus	947166	16114	1230	594	514	17674	778	18452	87.3	6.7	3.2	2.8	95.8	4.2	828	4.48732	Ramazzottius	Ramazzottiidae	Parachela	Eutardigrada	Tardigrada	Metazoa	Eukaryota
1805	Amphimedon queenslandica	400682	42699	2444	976	917	45831	1205	47036	90.8	5.2	2.1	1.9	97.4	2.6	1276	2.71282	Amphimedon	Niphatidae	Haplosclerida	Demospongiae	Porifera	Metazoa	Eukaryota
1806	Phaeodactylum tricornutum	2850	11245	728	376	441	12152	638	12790	87.9	5.7	2.9	3.4	95	5	663	5.18374	Phaeodactylum	Phaeodactylaceae	Naviculales	Bacillariophyceae	Bacillariophyta	Protists	Eukaryota
1807	Fragilariopsis cylindrus CCMP1102	635003	11168	1505	705	628	12967	1039	14006	79.7	10.7	5	4.5	92.6	7.4	1075	7.67528	Fragilariopsis	Bacillariaceae	Bacillariales	Bacillariophyceae	Bacillariophyta	Protists	Eukaryota
1808	Thalassiosira oceanica	159749	16235	1110	574	676	17703	892	18595	87.3	6	3.1	3.6	95.2	4.8	952	5.11966	Thalassiosira	Thalassiosiraceae	Thalassiosirales	Coscinodiscophyceae	Bacillariophyta	Protists	Eukaryota
1809	Ectocarpus siliculosus	2880	16495	1438	901	634	18353	1115	19468	84.7	7.4	4.6	3.3	94.3	5.7	1195	6.13828	Ectocarpus	Ectocarpaceae	Ectocarpales		Phaeophyceae	Protists	Eukaryota
1810	Emiliania huxleyi	2903	25282	2645	1050	566	28655	888	29543	85.6	9	3.6	1.9	97	3	984	3.33074	Emiliania	Noelaerhabdaceae	Isochrysidales			Protists	Eukaryota
1811	Symbiodinium microadriaticum	2951	44035	1353	701	664	45901	852	46753	94.2	2.9	1.5	1.4	98.2	1.8	944	2.01912	Symbiodinium	Symbiodiniaceae	Suessiales	Dinophyceae		Protists	Eukaryota
1812	Plasmopara halstedii	4781	12917	718	283	195	13755	358	14113	91.5	5.1	2	1.4	97.5	2.5	372	2.63587	Plasmopara	Peronosporaceae	Peronosporales	Oomycetes		Protists	Eukaryota
1813	Pythium aphanidermatum	65070	13902	1028	425	266	15118	503	15621	89	6.6	2.7	1.7	96.8	3.2	528	3.38007	Pythium	Pythiaceae	Pythiales	Oomycetes		Protists	Eukaryota
1814	Thraustotheca clavata	74557	20074	951	316	292	21230	403	21633	92.8	4.4	1.5	1.3	98.1	1.9	437	2.02006	Thraustotheca	Saprolegniaceae	Saprolegniales	Oomycetes		Protists	Eukaryota
1815	Aphanomyces astaci	112090	19550	982	429	301	20775	487	21262	91.9	4.6	2	1.4	97.7	2.3	523	2.45979	Aphanomyces	Saprolegniaceae	Saprolegniales	Oomycetes		Protists	Eukaryota
1816	Phytophthora ramorum	164328	16466	1426	588	431	18155	756	18911	87.1	7.5	3.1	2.3	96	4	799	4.22505	Phytophthora	Peronosporaceae	Peronosporales	Oomycetes		Protists	Eukaryota
1817	Hyaloperonospora arabidopsidis	272952	8995	847	328	194	9999	365	10364	86.8	8.2	3.2	1.9	96.5	3.5	395	3.81127	Hyaloperonospora	Peronosporaceae	Peronosporales	Oomycetes		Protists	Eukaryota
1818	Peronospora effusa	542832	9287	709	285	228	10089	420	10509	88.4	6.7	2.7	2.2	96	4	438	4.16786	Peronospora	Peronosporaceae	Peronosporales	Oomycetes		Protists	Eukaryota
1819	Albugo laibachii	653948	13690	814	331	222	14649	408	15057	90.9	5.4	2.2	1.5	97.3	2.7	434	2.88238	Albugo	Albuginaceae	Albuginales	Oomycetes		Protists	Eukaryota
1820	Saprolegnia parasitica CBS 223.65	695850	22725	1076	350	361	24012	500	24512	92.7	4.4	1.4	1.5	98	2	527	2.14997	Saprolegnia	Saprolegniaceae	Saprolegniales	Oomycetes		Protists	Eukaryota
1821	Phytopythium vexans	907947	14116	1040	492	273	15345	576	15921	88.7	6.5	3.1	1.7	96.4	3.6	611	3.8377	Phytopythium	Pythiaceae	Pythiales	Oomycetes		Protists	Eukaryota
1822	Achlya hypogyna	1202772	20023	891	315	286	21112	403	21515	93.1	4.1	1.5	1.3	98.1	1.9	432	2.0079	Achlya	Saprolegniaceae	Saprolegniales	Oomycetes		Protists	Eukaryota
1823	Leishmania major	5664	7331	599	361	251	8029	513	8542	85.8	7	4.2	2.9	94	6	535	6.26317	Leishmania	Trypanosomatidae	Kinetoplastida			Protists	Eukaryota
1824	Trypanosoma brucei	5691	7431	602	317	252	8175	427	8602	86.4	7	3.7	2.9	95	5	451	5.24297	Trypanosoma	Trypanosomatidae	Kinetoplastida			Protists	Eukaryota
1825	Entamoeba histolytica	5759	7344	432	154	133	7882	181	8063	91.1	5.4	1.9	1.6	97.8	2.2	196	2.43086	Entamoeba	Entamoebidae				Protists	Eukaryota
1826	Naegleria gruberi	5762	21620	1099	502	338	22962	597	23559	91.8	4.7	2.1	1.4	97.5	2.5	630	2.67414	Naegleria	Vahlkampfiidae	Schizopyrenida	Heterolobosea		Protists	Eukaryota
1827	Plasmodium falciparum	5833	4935	558	273	264	5550	480	6030	81.8	9.3	4.5	4.4	92	8	486	8.0597	Plasmodium	Plasmodiidae	Haemosporida	Aconoidasida	Apicomplexa	Protists	Eukaryota
1828	Babesia ovata	189622	4070	280	129	126	4402	203	4605	88.4	6.1	2.8	2.7	95.6	4.4	209	4.53855	Babesia	Babesiidae		Aconoidasida	Apicomplexa	Protists	Eukaryota
1829	Theileria annulata	5874	4181	247	131	130	4471	218	4689	89.2	5.3	2.8	2.8	95.4	4.6	223	4.75581	Theileria	Theileriidae	Theileriidae	Aconoidasida	Apicomplexa	Protists	Eukaryota
1830	Cyclospora cayetanensis	88456	4093	356	242	125	4527	289	4816	85	7.4	5	2.6	94	6	301	6.25	Cyclospora	Eimeriidae	Eucoccidiorida	Conoidasida	Apicomplexa	Protists	Eukaryota
1831	Besnoitia besnoiti	94643	6650	711	551	396	7577	731	8308	80	8.6	6.6	4.8	91.2	8.8	756	9.09966	Besnoitia	Sarcocystidae	Eucoccidiorida	Conoidasida	Apicomplexa	Protists	Eukaryota
1832	Hammondia hammondi	99158	5994	612	489	338	6787	646	7433	80.6	8.2	6.6	4.5	91.3	8.7	668	8.98695	Hammondia	Sarcocystidae	Eucoccidiorida	Conoidasida	Apicomplexa	Protists	Eukaryota
1833	Gregarina niphandrodes	110365	3472	315	158	122	3806	261	4067	85.4	7.7	3.9	3	93.6	6.4	269	6.61421	Gregarina	Gregarinidae	Eugregarinorida	Conoidasida	Apicomplexa	Protists	Eukaryota
1834	Cryptosporidium andersoni	117008	4011	221	59	38	4257	72	4329	92.7	5.1	1.4	0.9	98.3	1.7	78	1.8018	Cryptosporidium	Cryptosporidiidae	Eucoccidiorida	Conoidasida	Apicomplexa	Protists	Eukaryota
1835	Cystoisospora suis	483139	4915	578	481	345	5699	620	6319	77.8	9.1	7.6	5.5	90.2	9.8	646	10.2231	Cystoisospora	Sarcocystidae	Eucoccidiorida	Conoidasida	Apicomplexa	Protists	Eukaryota
1836	Toxoplasma gondii ARI	1074872	5745	648	481	335	6598	611	7209	79.7	9	6.7	4.6	91.5	8.5	637	8.83618	Toxoplasma	Sarcocystidae	Eucoccidiorida	Conoidasida	Apicomplexa	Protists	Eukaryota
1837	Paramecium tetraurelia	5888	41010	1439	570	400	42848	571	43419	94.5	3.3	1.3	0.9	98.7	1.3	623	1.43486	Paramecium	Parameciidae	Peniculida	Oligohymenophorea		Protists	Eukaryota
1838	Tetrahymena thermophila	5911	24650	752	410	388	25636	564	26200	94.1	2.9	1.6	1.5	97.8	2.2	633	2.41603	Tetrahymena	Tetrahymenidae	Hymenostomatida	Oligohymenophorea		Protists	Eukaryota
1839	Ichthyophthirius multifiliis	5932	9258	553	138	92	9902	139	10041	92.2	5.5	1.4	0.9	98.6	1.4	148	1.47396	Ichthyophthirius		Hymenostomatida	Oligohymenophorea		Protists	Eukaryota
1840	Pseudocohnilembus persalinus	266149	12394	678	290	207	13194	375	13569	91.3	5	2.1	1.5	97.2	2.8	390	2.8742	Pseudocohnilembus	Pseudocohnilembidae	Philasterida	Oligohymenophorea		Protists	Eukaryota
1841	Stylonychia lemnae	5949	18118	876	397	306	19195	502	19697	92	4.4	2	1.6	97.5	2.5	532	2.70092	Stylonychia	Oxytrichidae	Sporadotrichida	Spirotrichea		Protists	Eukaryota
1842	Oxytricha trifallax	1172189	23200	1137	465	457	24539	720	25259	91.8	4.5	1.8	1.8	97.1	2.9	759	3.00487	Oxytricha	Oxytrichidae	Sporadotrichida	Spirotrichea		Protists	Eukaryota
1843	Stentor coeruleus	5963	38972	1418	509	555	40810	644	41454	94	3.4	1.2	1.3	98.4	1.6	705	1.70068	Stentor	Stentoridae	Heterotrichida	Heterotrichea		Protists	Eukaryota
1844	Blastocystis hominis	12968	5807	579	196	218	6501	299	6800	85.4	8.5	2.9	3.2	95.6	4.4	310	4.55882	Blastocystis					Protists	Eukaryota
1845	Strigomonas culicis	28005	10035	1104	320	143	11261	341	11602	86.5	9.5	2.8	1.2	97.1	2.9	361	3.11153	Strigomonas	Trypanosomatidae	Kinetoplastida			Protists	Eukaryota
1846	Plasmodiophora brassicae	37360	12699	657	263	231	13534	316	13850	91.7	4.7	1.9	1.7	97.7	2.3	351	2.5343	Plasmodiophora	Plasmodiophoridae				Protists	Eukaryota
1847	Aureococcus anophagefferens	44056	13818	1371	341	281	15414	397	15811	87.4	8.7	2.2	1.8	97.5	2.5	434	2.74492	Aureococcus		Pelagomonadales	Pelagophyceae		Protists	Eukaryota
1848	Dictyostelium discoideum	44689	14540	1154	728	626	15917	1131	17048	85.3	6.8	4.3	3.7	93.4	6.6	1168	6.85124	Dictyostelium	Dictyosteliaceae	Dictyosteliales			Protists	Eukaryota
1849	Reticulomyxa filosa	46433	25898	1318	618	602	27560	876	28436	91.1	4.6	2.2	2.1	96.9	3.1	913	3.21072	Reticulomyxa	Reticulomyxidae				Protists	Eukaryota
1850	Guillardia theta	55529	22867	2053	841	672	25565	868	26433	86.5	7.8	3.2	2.5	96.7	3.3	977	3.69614	Guillardia	Geminigeraceae	Pyrenomonadales	Cryptophyta		Protists	Eukaryota
1851	Angomonas deanei	59799	13165	1451	512	246	14867	507	15374	85.6	9.4	3.3	1.6	96.7	3.3	539	3.50592	Angomonas	Trypanosomatidae	Kinetoplastida			Protists	Eukaryota
1852	Phytomonas sp. isolate EM1	134006	5130	361	203	74	5561	207	5768	88.9	6.3	3.5	1.3	96.4	3.6	213	3.69279	Phytomonas	Trypanosomatidae	Kinetoplastida			Protists	Eukaryota
1853	Leptomonas pyrrhocoris	157538	8238	673	443	214	9043	525	9568	86.1	7	4.6	2.2	94.5	5.5	546	5.70652	Leptomonas	Trypanosomatidae	Kinetoplastida			Protists	Eukaryota
1854	Bigelowiella natans	227086	17321	1795	778	559	19468	985	20453	84.7	8.8	3.8	2.7	95.2	4.8	1049	5.12883	Bigelowiella					Protists	Eukaryota
1855	Cavenderia fasciculata	261658	14590	927	594	449	15737	823	16560	88.1	5.6	3.6	2.7	95	5	850	5.13285	Cavenderia	Cavenderiaceae	Acytosteliales			Protists	Eukaryota
1856	Spironucleus salmonicida	348837	4200	252	74	146	4515	157	4672	89.9	5.4	1.6	3.1	96.6	3.4	169	3.61729	Spironucleus	Hexamitidae				Protists	Eukaryota
1857	Tieghemostelium lacteum	361077	13409	845	479	345	14415	663	15078	88.9	5.6	3.2	2.3	95.6	4.4	686	4.54968	Tieghemostelium	Raperosteliaceae	Dictyosteliales			Protists	Eukaryota
1858	Perkinsus marinus ATCC 50983	423536	14679	1372	567	423	16421	620	17041	86.1	8.1	3.3	2.5	96.4	3.6	649	3.80846	Perkinsus	Perkinsidae	Perkinsida			Protists	Eukaryota
1859	Monosiga brevicollis MX1	431895	13493	847	344	362	14544	502	15046	89.7	5.6	2.3	2.4	96.7	3.3	539	3.58235	Monosiga	Salpingoecidae	Choanoflagellida			Protists	Eukaryota
1860	Thecamonas trahens ATCC 50062	461836	15990	986	495	395	17219	647	17866	89.5	5.5	2.8	2.2	96.4	3.6	688	3.85089	Thecamonas	Apusomonadidae				Protists	Eukaryota
1861	Capsaspora owczarzaki ATCC 30864	595528	14099	963	582	419	15254	809	16063	87.8	6	3.6	2.6	95	5	838	5.21696	Capsaspora			Ichthyosporea		Protists	Eukaryota
1862	Sphaeroforma arctica JP610	667725	9810	848	376	294	10898	430	11328	86.6	7.5	3.3	2.6	96.2	3.8	464	4.09605	Sphaeroforma		Ichthyophonida	Ichthyosporea		Protists	Eukaryota
1863	Fonticula alba	691883	5844	590	340	195	6553	416	6969	83.9	8.5	4.9	2.8	94	6	435	6.24193	Fonticula					Protists	Eukaryota
1864	Salpingoeca rosetta	946362	17982	1162	745	768	19533	1124	20657	87.1	5.6	3.6	3.7	94.6	5.4	1204	5.82853	Salpingoeca	Salpingoecidae	Choanoflagellida			Protists	Eukaryota
1865	Nannochloropsis gaditana CCMP526	1093141	2274	276	119	59	2601	127	2728	83.4	10.1	4.4	2.2	95.3	4.7	133	4.87537	Nannochloropsis	Monodopsidaceae	Eustigmatales		Eustigmatophyceae	Protists	Eukaryota
1866	Tritrichomonas foetus	1144522	24895	1226	542	456	26417	702	27119	91.8	4.5	2	1.7	97.4	2.6	740	2.72871	Tritrichomonas	Tritrichomonadidae	Tritrichomonadida			Protists	Eukaryota
1867	Acanthamoeba castellanii str. Neff	1257118	16122	1301	628	480	17733	798	18531	87	7	3.4	2.6	95.7	4.3	854	4.60849	Acanthamoeba	Acanthamoebidae	Longamoebia			Protists	Eukaryota
1868	Perkinsela sp. CCAP 1560/4	1314962	4440	297	98	182	4800	217	5017	88.5	5.9	2	3.6	95.7	4.3	229	4.56448	Perkinsela		Kinetoplastida			Protists	Eukaryota
1869	Giardia intestinalis assemblage B	1394984	5864	227	88	54	6131	102	6233	94.1	3.6	1.4	0.9	98.4	1.6	109	1.74876	Giardia	Hexamitidae				Protists	Eukaryota
1870	Planoprotostelium fungivorum	1890364	22527	1151	499	585	23994	768	24762	91	4.6	2	2.4	96.9	3.1	821	3.31556	Planoprotostelium	Cavosteliaceae	Protosteliales			Protists	Eukaryota

## Sheet: Table S1B
Table S1B Domain numbers and their percentages in different disorder grades across the three superkingdoms (IUPred)
Species	Taxa ID	Domain number in each disorder grade						Total domain number	Percentage of domains in each disorder grade (%)						IDD (DSDR>30%, or CDRN≥1)		Genus	Family	Order	Class	Phylum	Kingdom	Superkingdom
		DSDR				CDRN			DSDR				CDRN
		0	(0,10]	(10,30]	(30,100]	0	≥1		0	(0,10]	(10,30]	(30,100]	0	≥1	Number	Percentage (%)
Methanofollis liminatans DSM 4140	28892	1556	968	209	37	2708	62	2770	56.17	34.95	7.55	1.34	97.76	2.23	78	2.81588	Methanofollis	Methanomicrobiaceae	Methanomicrobiales	Methanomicrobia	Euryarchaeota		Archaea
Methanoculleus sp. MAB1	86622	1495	970	245	86	2726	70	2796	53.47	34.69	8.76	3.08	97.5	2.51	117	4.18455	Methanoculleus	Methanomicrobiaceae	Methanomicrobiales	Methanomicrobia	Euryarchaeota		Archaea
Methanococcoides burtonii DSM 6242	259564	1618	822	170	50	2613	47	2660	60.83	30.9	6.39	1.88	98.23	1.77	75	2.81955	Methanococcoides	Methanosarcinaceae	Methanosarcinales	Methanomicrobia	Euryarchaeota		Archaea
Methanospirillum hungatei JF-1	323259	2435	1121	282	64	3827	75	3902	62.4	28.73	7.23	1.64	98.08	1.92	111	2.8447	Methanospirillum	Methanospirillaceae	Methanomicrobiales	Methanomicrobia	Euryarchaeota		Archaea
Methanocella arvoryzae MRE50	351160	1994	1034	219	50	3225	72	3297	60.48	31.36	6.64	1.52	97.82	2.18	86	2.60843	Methanocella	Methanocellaceae	Methanocellales	Methanomicrobia	Euryarchaeota		Archaea
Methanocorpusculum labreanum Z	410358	1233	592	96	17	1905	33	1938	63.62	30.55	4.95	0.88	98.3	1.7	37	1.90918	Methanocorpusculum	Methanocorpusculaceae	Methanomicrobiales	Methanomicrobia	Euryarchaeota		Archaea
Methanosphaerula palustris E1-9c	521011	1773	1053	325	94	3149	96	3245	54.64	32.45	10.02	2.9	97.04	2.96	143	4.40678	Methanosphaerula	Methanoregulaceae	Methanomicrobiales	Methanomicrobia	Euryarchaeota		Archaea
Methanohalophilus mahii DSM 5219	547558	1313	774	198	55	2262	78	2340	56.11	33.08	8.46	2.35	96.67	3.34	99	4.23077	Methanohalophilus	Methanosarcinaceae	Methanosarcinales	Methanomicrobia	Euryarchaeota		Archaea
Methanoregula formicica SMSP	593750	1832	939	219	54	2962	82	3044	60.18	30.85	7.19	1.77	97.31	2.7	101	3.318	Methanoregula	Methanoregulaceae	Methanomicrobiales	Methanomicrobia	Euryarchaeota		Archaea
Methanohalobium evestigatum Z-7303	644295	1401	839	251	103	2484	110	2594	54.01	32.34	9.68	3.97	95.76	4.24	143	5.51272	Methanohalobium	Methanosarcinaceae	Methanosarcinales	Methanomicrobia	Euryarchaeota		Archaea
Methanosalsum zhilinae DSM 4017	679901	1385	741	153	51	2266	64	2330	59.44	31.8	6.57	2.19	97.25	2.75	78	3.34764	Methanosalsum	Methanosarcinaceae	Methanosarcinales	Methanomicrobia	Euryarchaeota		Archaea
Methanolacinia petrolearia DSM 11571	679926	1793	945	169	49	2899	57	2956	60.66	31.97	5.72	1.66	98.07	1.93	80	2.70636	Methanolacinia	Methanomicrobiaceae	Methanomicrobiales	Methanomicrobia	Euryarchaeota		Archaea
Methanomethylovorans hollandica DSM 15978	867904	1830	855	133	36	2802	52	2854	64.12	29.96	4.66	1.26	98.18	1.83	66	2.31254	Methanomethylovorans	Methanosarcinaceae	Methanosarcinales	Methanomicrobia	Euryarchaeota		Archaea
Methanoplanus limicola DSM 2279	937775	1913	983	259	53	3128	80	3208	59.63	30.64	8.07	1.65	97.51	2.49	101	3.14838	Methanoplanus	Methanomicrobiaceae	Methanomicrobiales	Methanomicrobia	Euryarchaeota		Archaea
Methanolobus psychrophilus R15	1094980	2078	896	201	54	3160	69	3229	64.35	27.75	6.22	1.67	97.86	2.14	85	2.63239	Methanolobus	Methanosarcinaceae	Methanosarcinales	Methanomicrobia	Euryarchaeota		Archaea
Methanosarcina flavescens	1715806	1912	864	189	57	2957	65	3022	63.27	28.59	6.25	1.89	97.85	2.15	91	3.01125	Methanosarcina	Methanosarcinaceae	Methanosarcinales	Methanomicrobia	Euryarchaeota		Archaea
Candidatus Methanoperedens sp. BLZ1	1719120	2392	892	186	51	3451	70	3521	67.94	25.33	5.28	1.45	98.01	1.99	81	2.30048	Candidatus Methanoperedens	Candidatus Methanoperedenaceae	Methanosarcinales	Methanomicrobia	Euryarchaeota		Archaea
Thermococcus barophilus	55802	1972	464	53	8	2480	17	2497	78.97	18.58	2.12	0.32	99.32	0.68	23	0.921105	Thermococcus	Thermococcaceae	Thermococcales	Thermococci	Euryarchaeota		Archaea
Pyrococcus horikoshii OT3	70601	1435	380	44	9	1853	15	1868	76.82	20.34	2.36	0.48	99.2	0.8	22	1.17773	Pyrococcus	Thermococcaceae	Thermococcales	Thermococci	Euryarchaeota		Archaea
Palaeococcus pacificus DY20341	1343739	1578	450	47	9	2066	18	2084	75.72	21.59	2.26	0.43	99.14	0.87	22	1.05566	Palaeococcus	Thermococcaceae	Thermococcales	Thermococci	Euryarchaeota		Archaea
Methanothermobacter thermautotrophicus str. Delta H	187420	1213	702	182	39	2071	65	2136	56.79	32.87	8.52	1.83	96.96	3.04	79	3.6985	Methanothermobacter	Methanobacteriaceae	Methanobacteriales	Methanobacteria	Euryarchaeota		Archaea
Methanobrevibacter millerae	230361	1758	670	146	46	2566	54	2620	67.1	25.57	5.57	1.76	97.94	2.06	73	2.78626	Methanobrevibacter	Methanobacteriaceae	Methanobacteriales	Methanobacteria	Euryarchaeota		Archaea
Methanosphaera stadtmanae DSM 3091	339860	998	571	123	29	1672	49	1721	57.99	33.18	7.15	1.69	97.15	2.84	60	3.48635	Methanosphaera	Methanobacteriaceae	Methanobacteriales	Methanobacteria	Euryarchaeota		Archaea
Methanothermus fervidus DSM 2088	523846	1110	372	55	16	1528	25	1553	71.47	23.95	3.54	1.03	98.39	1.61	30	1.93175	Methanothermus	Methanothermaceae	Methanobacteriales	Methanobacteria	Euryarchaeota		Archaea
Methanobacterium sp. A39	1860100	2187	856	174	59	3205	71	3276	66.76	26.13	5.31	1.8	97.83	2.16	91	2.77778	Methanobacterium	Methanobacteriaceae	Methanobacteriales	Methanobacteria	Euryarchaeota		Archaea
Methanopyrus kandleri AV19	190192	676	633	252	56	1519	98	1617	41.81	39.15	15.58	3.46	93.94	6.06	122	7.54484	Methanopyrus	Methanopyraceae	Methanopyrales	Methanopyri	Euryarchaeota		Archaea
Picrophilus torridus DSM 9790	263820	1227	314	54	10	1592	13	1605	76.45	19.56	3.36	0.62	99.19	0.81	19	1.1838	Picrophilus	Picrophilaceae	Thermoplasmatales	Thermoplasmata	Euryarchaeota		Archaea
Thermoplasma volcanium GSS1	273116	1073	417	60	11	1538	23	1561	68.74	26.71	3.84	0.7	98.53	1.47	27	1.72966	Thermoplasma	Thermoplasmataceae	Thermoplasmatales	Thermoplasmata	Euryarchaeota		Archaea
Ferroplasma acidarmanus fer1	333146	1268	520	65	19	1840	32	1872	67.74	27.78	3.47	1.01	98.29	1.71	39	2.08333	Ferroplasma	Ferroplasmaceae	Thermoplasmatales	Thermoplasmata	Euryarchaeota		Archaea
Acidiplasma aeolicum	507754	1261	346	54	7	1651	17	1668	75.6	20.74	3.24	0.42	98.98	1.02	21	1.25899	Acidiplasma	Ferroplasmaceae	Thermoplasmatales	Thermoplasmata	Euryarchaeota		Archaea
Candidatus Methanomethylophilus alvus Mx1201	1236689	962	628	148	34	1725	47	1772	54.29	35.44	8.35	1.92	97.35	2.65	61	3.44244	Candidatus Methanomethylophilus	Methanomassiliicoccaceae	Methanomassiliicoccales	Thermoplasmata	Euryarchaeota		Archaea
Candidatus Methanomassiliicoccus intestinalis Issoire-Mx1	1295009	1225	610	130	19	1959	25	1984	61.74	30.75	6.55	0.96	98.74	1.26	33	1.66331	Methanomassiliicoccus	Methanomassiliicoccaceae	Methanomassiliicoccales	Thermoplasmata	Euryarchaeota		Archaea
Candidatus Methanoplasma termitum	1577791	911	517	113	28	1529	40	1569	58.06	32.95	7.2	1.78	97.45	2.55	49	3.12301	Candidatus Methanoplasma	Methanomassiliicoccaceae	Methanomassiliicoccales	Thermoplasmata	Euryarchaeota		Archaea
Halobiforma lacisalsi AJ5	358396	670	838	1311	1015	2704	1130	3834	17.48	21.86	34.19	26.47	70.53	29.47	1380	35.9937	Halobiforma	Natrialbaceae	Natrialbales	Halobacteria	Euryarchaeota		Archaea
Natrinema sp. J7-2	406552	643	867	1108	646	2487	777	3264	19.7	26.56	33.95	19.79	76.19	23.81	952	29.1667	Natrinema	Natrialbaceae	Natrialbales	Halobacteria	Euryarchaeota		Archaea
Halorubrum lacusprofundi ATCC 49239	416348	530	807	1072	693	2312	790	3102	17.09	26.02	34.56	22.34	74.53	25.46	988	31.8504	Halorubrum	Halorubraceae	Haloferacales	Halobacteria	Euryarchaeota		Archaea
Halomicrobium mukohataei DSM 12286	485914	533	793	1052	734	2311	801	3112	17.13	25.48	33.8	23.59	74.26	25.74	1025	32.937	Halomicrobium	Haloarculaceae	Halobacteriales	Halobacteria	Euryarchaeota		Archaea
Haloterrigena turkmenica DSM 5511	543526	908	1192	1693	1066	3632	1227	4859	18.69	24.53	34.84	21.94	74.75	25.25	1526	31.4056	Haloterrigena	Natrialbaceae	Natrialbales	Halobacteria	Euryarchaeota		Archaea
Haloarcula californiae ATCC 33799	662475	755	997	1350	867	3030	939	3969	19.02	25.12	34.01	21.84	76.34	23.66	1192	30.0328	Haloarcula	Haloarculaceae	Halobacteriales	Halobacteria	Euryarchaeota		Archaea
Halolamina pelagica	699431	483	578	855	611	1876	651	2527	19.11	22.87	33.83	24.18	74.24	25.77	819	32.41	Halolamina	Halorubraceae	Haloferacales	Halobacteria	Euryarchaeota		Archaea
Haloquadratum walsbyi C23	768065	514	717	829	427	1971	516	2487	20.67	28.83	33.33	17.17	79.25	20.75	652	26.2163	Haloquadratum	Haloferacaceae	Haloferacales	Halobacteria	Euryarchaeota		Archaea
Halosimplex carlsbadense 2-9-1	797114	634	954	1354	1027	2854	1115	3969	15.97	24.04	34.11	25.88	71.91	28.09	1383	34.845	Halosimplex	Haloarculaceae	Halobacteriales	Halobacteria	Euryarchaeota		Archaea
Haladaptatus paucihalophilus DX253	797209	841	1162	1379	681	3245	818	4063	20.7	28.6	33.94	16.76	79.87	20.14	1045	25.7199	Haladaptatus	Halobacteriaceae	Halobacteriales	Halobacteria	Euryarchaeota		Archaea
Halopiger xanaduensis SH-6	797210	706	965	1311	954	2855	1081	3936	17.94	24.52	33.31	24.24	72.54	27.47	1323	33.6128	Halopiger	Natrialbaceae	Natrialbales	Halobacteria	Euryarchaeota		Archaea
Halostagnicola larsenii XH-48	797299	715	964	1270	830	2801	978	3779	18.92	25.51	33.61	21.96	74.12	25.88	1199	31.728	Halostagnicola	Natrialbaceae	Natrialbales	Halobacteria	Euryarchaeota		Archaea
Natronobacterium gregoryi SP2	797304	602	779	1189	764	2494	840	3334	18.06	23.37	35.66	22.92	74.81	25.2	1073	32.1836	Natronobacterium	Natrialbaceae	Natrialbales	Halobacteria	Euryarchaeota		Archaea
Halalkalicoccus paucihalophilus	1008153	840	1025	1208	659	2947	785	3732	22.51	27.47	32.37	17.66	78.97	21.03	977	26.179	Halalkalicoccus	Halobacteriaceae	Halobacteriales	Halobacteria	Euryarchaeota		Archaea
Halorhabdus tiamatea SARL4B	1033806	514	710	926	634	2096	688	2784	18.46	25.5	33.26	22.77	75.29	24.71	881	31.6451	Halorhabdus	Haloarculaceae	Halobacteriales	Halobacteria	Euryarchaeota		Archaea
Natronorubrum tibetense GA33	1114856	799	1038	1485	929	3157	1094	4251	18.8	24.42	34.93	21.85	74.26	25.73	1329	31.2632	Natronorubrum	Natrialbaceae	Natrialbales	Halobacteria	Euryarchaeota		Archaea
Halogranum salarium B-1	1210908	871	1221	1336	666	3287	807	4094	21.28	29.82	32.63	16.27	80.29	19.71	1024	25.0122	Halogranum	Haloferacaceae	Haloferacales	Halobacteria	Euryarchaeota		Archaea
Halococcus salifodinae DSM 8989	1227456	714	886	1198	783	2664	917	3581	19.94	24.74	33.45	21.87	74.39	25.6	1123	31.36	Halococcus	Halococcaceae	Halobacteriales	Halobacteria	Euryarchaeota		Archaea
Halogeometricum pallidum JCM 14848	1227487	754	1057	1397	813	3111	910	4021	18.75	26.29	34.74	20.22	77.37	22.63	1165	28.9729	Halogeometricum	Haloferacaceae	Haloferacales	Halobacteria	Euryarchaeota		Archaea
Halovivax asiaticus JCM 14624	1227490	563	707	974	635	2126	753	2879	19.56	24.56	33.83	22.06	73.85	26.16	935	32.4766	Halovivax	Natrialbaceae	Natrialbales	Halobacteria	Euryarchaeota		Archaea
Natrialba aegyptia DSM 13077	1227491	763	1011	1324	888	2947	1039	3986	19.14	25.36	33.22	22.28	73.93	26.07	1263	31.6859	Natrialba	Natrialbaceae	Natrialbales	Halobacteria	Euryarchaeota		Archaea
Natronococcus jeotgali DSM 18795	1227498	757	991	1364	818	2965	965	3930	19.26	25.22	34.71	20.81	75.45	24.56	1203	30.6107	Natronococcus	Natrialbaceae	Natrialbales	Halobacteria	Euryarchaeota		Archaea
Natronolimnobius innermongolicus JCM 12255	1227499	748	1048	1392	926	3032	1082	4114	18.18	25.47	33.84	22.51	73.7	26.3	1315	31.964	Natronolimnobius	Natrialbaceae	Natrialbales	Halobacteria	Euryarchaeota		Archaea
Haloferax sp. BAB2207	1243180	688	942	1026	524	2594	586	3180	21.64	29.62	32.26	16.48	81.57	18.43	766	24.0881	Haloferax	Haloferacaceae	Haloferacales	Halobacteria	Euryarchaeota		Archaea
Halarchaeum acidiphilum MH1-52-1	1261545	478	618	746	475	1784	533	2317	20.63	26.67	32.2	20.5	77	23.01	674	29.0893	Halarchaeum	Halobacteriaceae	Halobacteriales	Halobacteria	Euryarchaeota		Archaea
Candidatus Halobonum tyrrellensis G22	1324957	576	787	1141	789	2392	901	3293	17.49	23.9	34.65	23.96	72.64	27.36	1100	33.4042	Candidatus Halobonum	Halorubraceae	Haloferacales	Halobacteria	Euryarchaeota		Archaea
Salinarchaeum sp. Harcht-Bsk1	1333523	487	669	1062	775	2151	842	2993	16.27	22.35	35.48	25.89	71.87	28.13	1055	35.2489	Salinarchaeum	Natrialbaceae	Natrialbales	Halobacteria	Euryarchaeota		Archaea
Halobacterium hubeiense	1407499	492	748	1009	719	2239	729	2968	16.58	25.2	34	24.23	75.44	24.56	955	32.1765	Halobacterium	Halobacteriaceae	Halobacteriales	Halobacteria	Euryarchaeota		Archaea
Haloprofundus marisrubri	1514971	730	1000	1175	611	2785	731	3516	20.76	28.44	33.42	17.38	79.21	20.79	940	26.7349	Haloprofundus	Haloferacaceae	Haloferacales	Halobacteria	Euryarchaeota		Archaea
Halanaeroarchaeum sulfurireducens	1604004	429	581	785	472	1761	506	2267	18.92	25.63	34.63	20.82	77.68	22.32	645	28.4517	Halanaeroarchaeum	Halobacteriaceae	Halobacteriales	Halobacteria	Euryarchaeota		Archaea
Aciduliprofundum boonei T469	439481	2480	706	100	19	3282	23	3305	75.04	21.36	3.03	0.57	99.3	0.69	33	0.998487	Aciduliprofundum				Euryarchaeota		Archaea
Methanococcus maripaludis C6	444158	1419	452	81	16	1940	28	1968	72.1	22.97	4.12	0.81	98.58	1.42	35	1.77846	Methanococcus	Methanococcaceae	Methanococcales	Methanococci	Euryarchaeota		Archaea
Methanocaldococcus sp. FS406-22	644281	1620	310	32	7	1956	13	1969	82.28	15.74	1.63	0.36	99.34	0.66	16	0.812595	Methanocaldococcus	Methanocaldococcaceae	Methanococcales	Methanococci	Euryarchaeota		Archaea
Methanothermococcus okinawensis IH1	647113	1297	381	60	19	1723	34	1757	73.82	21.68	3.41	1.08	98.06	1.94	43	2.44735	Methanothermococcus	Methanococcaceae	Methanococcales	Methanococci	Euryarchaeota		Archaea
Methanotorris formicicus Mc-S-70	647171	1564	344	39	10	1938	19	1957	79.92	17.58	1.99	0.51	99.03	0.97	25	1.27747	Methanotorris	Methanocaldococcaceae	Methanococcales	Methanococci	Euryarchaeota		Archaea
Geoglobus acetivorans	565033	1652	454	67	8	2156	25	2181	75.75	20.82	3.07	0.37	98.85	1.15	28	1.28381	Geoglobus	Archaeoglobaceae	Archaeoglobales	Archaeoglobi	Euryarchaeota		Archaea
Ferroglobus placidus DSM 10642	589924	2043	387	58	8	2481	15	2496	81.85	15.5	2.32	0.32	99.4	0.6	20	0.801282	Ferroglobus	Archaeoglobaceae	Archaeoglobales	Archaeoglobi	Euryarchaeota		Archaea
Archaeoglobus fulgidus DSM 8774	1344584	2034	559	75	7	2658	17	2675	76.04	20.9	2.8	0.26	99.36	0.64	21	0.785047	Archaeoglobus	Archaeoglobaceae	Archaeoglobales	Archaeoglobi	Euryarchaeota		Archaea
Aeropyrum pernix K1	272557	998	447	79	16	1512	28	1540	64.81	29.03	5.13	1.04	98.18	1.81	31	2.01299	Aeropyrum	Desulfurococcaceae	Desulfurococcales	Thermoprotei	Crenarchaeota		Archaea
Thermofilum pendens Hrk 5	368408	1260	414	50	7	1717	14	1731	72.79	23.92	2.89	0.4	99.19	0.81	16	0.924321	Thermofilum	Thermofilaceae	Thermoproteales	Thermoprotei	Crenarchaeota		Archaea
Hyperthermus butylicus DSM 5456	415426	1006	341	40	11	1380	18	1398	71.96	24.39	2.86	0.79	98.71	1.29	24	1.71674	Hyperthermus	Pyrodictiaceae	Desulfurococcales	Thermoprotei	Crenarchaeota		Archaea
Sulfolobus islandicus L.D.8.5	425944	2052	425	44	11	2518	14	2532	81.04	16.79	1.74	0.43	99.45	0.55	18	0.7109	Sulfolobus	Sulfolobaceae	Sulfolobales	Thermoprotei	Crenarchaeota		Archaea
Desulfurococcus amylolyticus 1221n	490899	1036	237	27	7	1296	11	1307	79.27	18.13	2.07	0.54	99.16	0.84	12	0.918133	Desulfurococcus	Desulfurococcaceae	Desulfurococcales	Thermoprotei	Crenarchaeota		Archaea
Ignisphaera aggregans DSM 17230	583356	1393	153	22	5	1567	6	1573	88.56	9.73	1.4	0.32	99.62	0.38	9	0.572155	Ignisphaera	Desulfurococcaceae	Desulfurococcales	Thermoprotei	Crenarchaeota		Archaea
Staphylothermus hellenicus DSM 12710	591019	1135	250	25	9	1408	11	1419	79.99	17.62	1.76	0.63	99.22	0.78	13	0.916138	Staphylothermus	Desulfurococcaceae	Desulfurococcales	Thermoprotei	Crenarchaeota		Archaea
Thermosphaera aggregans DSM 11486	633148	1014	246	28	7	1285	10	1295	78.3	19	2.16	0.54	99.23	0.77	12	0.926641	Thermosphaera	Desulfurococcaceae	Desulfurococcales	Thermoprotei	Crenarchaeota		Archaea
Metallosphaera yellowstonensis MK1	671065	1763	607	93	10	2450	23	2473	71.29	24.55	3.76	0.4	99.07	0.93	28	1.13223	Metallosphaera	Sulfolobaceae	Sulfolobales	Thermoprotei	Crenarchaeota		Archaea
Pyrolobus fumarii 1A	694429	1182	367	63	10	1608	14	1622	72.87	22.63	3.88	0.62	99.14	0.86	18	1.10974	Pyrolobus	Pyrodictiaceae	Desulfurococcales	Thermoprotei	Crenarchaeota		Archaea
Acidianus hospitalis W1	933801	1613	367	41	4	2019	6	2025	79.65	18.12	2.02	0.2	99.7	0.3	8	0.395062	Acidianus	Sulfolobaceae	Sulfolobales	Thermoprotei	Crenarchaeota		Archaea
Ignicoccus islandicus DSM 13165	940295	943	274	36	6	1245	14	1259	74.9	21.76	2.86	0.48	98.89	1.11	16	1.27085	Ignicoccus	Desulfurococcaceae	Desulfurococcales	Thermoprotei	Crenarchaeota		Archaea
Caldisphaera lagunensis DSM 15908	1056495	1181	290	30	11	1501	11	1512	78.11	19.18	1.98	0.73	99.27	0.73	16	1.0582	Caldisphaera	Caldisphaeraceae	Acidilobales	Thermoprotei	Crenarchaeota		Archaea
Fervidicoccus fontis Kam940	1163730	1013	236	22	9	1265	15	1280	79.14	18.44	1.72	0.7	98.83	1.17	17	1.32812	Fervidicoccus	Fervidicoccaceae	Fervidicoccales	Thermoprotei	Crenarchaeota		Archaea
Thermogladius calderae 1633	1184251	1039	259	27	9	1321	13	1334	77.89	19.42	2.02	0.67	99.03	0.97	15	1.12444	Thermogladius	Desulfurococcaceae	Desulfurococcales	Thermoprotei	Crenarchaeota		Archaea
Pyrodictium delaneyi	1273541	1182	457	64	16	1688	31	1719	68.76	26.59	3.72	0.93	98.2	1.8	37	2.15241	Pyrodictium	Pyrodictiaceae	Desulfurococcales	Thermoprotei	Crenarchaeota		Archaea
uncultured Acidilobus sp. MG	1410573	983	430	60	15	1468	20	1488	66.06	28.9	4.03	1.01	98.66	1.34	26	1.74731	Acidilobus	Acidilobaceae	Acidilobales	Thermoprotei	Crenarchaeota		Archaea
Caldivirga sp. JCHS_4	1714254	620	158	19	3	797	3	800	77.5	19.75	2.38	0.38	99.63	0.38	6	0.75	Caldivirga	Thermoproteaceae	Thermoproteales	Thermoprotei	Crenarchaeota		Archaea
Thermoproteus sp. CIS_19	1714257	738	265	42	10	1039	16	1055	69.95	25.12	3.98	0.95	98.48	1.52	20	1.89573	Thermoproteus	Thermoproteaceae	Thermoproteales	Thermoprotei	Crenarchaeota		Archaea
Thermocladium sp. ECH_B	1714261	1085	413	47	9	1544	10	1554	69.82	26.58	3.02	0.58	99.36	0.64	17	1.09395	Thermocladium	Thermoproteaceae	Thermoproteales	Thermoprotei	Crenarchaeota		Archaea
Candidatus Korarchaeum cryptofilum OPF8	374847	1159	418	52	8	1623	14	1637	70.8	25.53	3.18	0.49	99.14	0.85	17	1.03849	Candidatus Korarchaeum				Candidatus Korarchaeota		Archaea
Cenarchaeum symbiosum A	414004	562	566	204	86	1320	98	1418	39.63	39.92	14.39	6.06	93.09	6.92	126	8.88575	Cenarchaeum	Cenarchaeaceae	Cenarchaeales		Thaumarchaeota		Archaea
Candidatus Nitrosoarchaeum limnia BG20	859192	1161	498	101	32	1762	30	1792	64.79	27.79	5.64	1.79	98.33	1.67	47	2.62277	Candidatus Nitrosoarchaeum	Nitrosopumilaceae	Nitrosopumilales		Thaumarchaeota		Archaea
Candidatus Nitrososphaera gargensis Ga9.2	1237085	1297	699	182	61	2172	67	2239	57.93	31.22	8.13	2.72	97.01	2.99	90	4.01965	Nitrososphaera	Nitrososphaeraceae	Nitrososphaerales	Nitrososphaeria	Thaumarchaeota		Archaea
Candidatus Nitrocosmicus oleophilus	1353260	1491	666	145	78	2296	84	2380	62.65	27.98	6.09	3.28	96.47	3.53	107	4.4958	Candidatus Nitrosocosmicus	Nitrososphaeraceae	Nitrososphaerales	Nitrososphaeria	Thaumarchaeota		Archaea
Candidatus Nitrosopelagicus brevis	1410606	745	450	124	36	1310	45	1355	54.98	33.21	9.15	2.66	96.68	3.32	61	4.50185	Candidatus Nitrosopelagicus				Thaumarchaeota		Archaea
Archangium gephyra	48	7572	9266	4456	1806	21258	1842	23100	32.78	40.11	19.29	7.82	92.03	7.98	2708	11.7229	Archangium	Archangiaceae	Myxococcales	Deltaproteobacteria	Proteobacteria		Bacteria
Sorangium cellulosum	56	3530	3394	1312	431	8088	579	8667	40.73	39.16	15.14	4.97	93.32	6.68	739	8.5266	Sorangium	Polyangiaceae	Myxococcales	Deltaproteobacteria	Proteobacteria		Bacteria
Syntrophus aciditrophicus SB	56780	2151	1186	234	51	3548	74	3622	59.39	32.74	6.46	1.41	97.96	2.05	97	2.67808	Syntrophus	Syntrophaceae	Syntrophobacterales	Deltaproteobacteria	Proteobacteria		Bacteria
Desulfobacterium autotrophicum HRM2	177437	3820	1835	330	79	5950	114	6064	62.99	30.26	5.44	1.3	98.12	1.88	143	2.35818	Desulfobacterium	Desulfobacteraceae	Desulfobacterales	Deltaproteobacteria	Proteobacteria		Bacteria
Desulfotalea psychrophila LSv54	177439	2405	1057	195	61	3647	71	3718	64.69	28.43	5.24	1.64	98.09	1.91	89	2.39376	Desulfotalea	Desulfobulbaceae	Desulfobacterales	Deltaproteobacteria	Proteobacteria		Bacteria
Enhygromyxa salina	215803	2770	2800	1214	376	6614	546	7160	38.69	39.11	16.96	5.25	92.37	7.63	665	9.28771	Enhygromyxa		Myxococcales	Deltaproteobacteria	Proteobacteria		Bacteria
Syntrophobacter fumaroxidans MPOB	335543	2773	1683	406	98	4828	132	4960	55.91	33.93	8.19	1.98	97.34	2.66	173	3.4879	Syntrophobacter	Syntrophobacteraceae	Syntrophobacterales	Deltaproteobacteria	Proteobacteria		Bacteria
Pelobacter propionicus DSM 2379	338966	2657	1580	392	132	4594	167	4761	55.81	33.19	8.23	2.77	96.49	3.5	197	4.13779	Pelobacter	Desulfuromonadaceae	Desulfuromonadales	Deltaproteobacteria	Proteobacteria		Bacteria
Stigmatella aurantiaca DW4/3-1	378806	3063	3590	1652	585	8207	683	8890	34.45	40.38	18.58	6.58	92.32	7.68	928	10.4387	Stigmatella	Archangiaceae	Myxococcales	Deltaproteobacteria	Proteobacteria		Bacteria
Plesiocystis pacifica SIR-1	391625	2680	2991	1465	489	6948	677	7625	35.15	39.23	19.21	6.41	91.12	8.88	862	11.3049	Plesiocystis	Nannocystaceae	Myxococcales	Deltaproteobacteria	Proteobacteria		Bacteria
Hyalangium minutum	394096	3526	4132	1960	849	9580	887	10467	33.69	39.48	18.73	8.11	91.53	8.48	1236	11.8085	Hyalangium	Archangiaceae	Myxococcales	Deltaproteobacteria	Proteobacteria		Bacteria
Desulfatibacillum alkenivorans AK-01	439235	3686	2424	581	147	6642	196	6838	53.9	35.45	8.5	2.15	97.13	2.86	251	3.67066	Desulfatibacillum	Desulfobacteraceae	Desulfobacterales	Deltaproteobacteria	Proteobacteria		Bacteria
Geobacter sp. M18	443143	3328	1910	505	110	5710	143	5853	56.86	32.63	8.63	1.88	97.56	2.45	186	3.17786	Geobacter	Geobacteraceae	Desulfuromonadales	Deltaproteobacteria	Proteobacteria		Bacteria
Geoalkalibacter subterraneus	483547	1912	1292	394	120	3570	148	3718	51.43	34.75	10.6	3.23	96.02	3.98	195	5.24476	Geoalkalibacter	Geobacteraceae	Desulfuromonadales	Deltaproteobacteria	Proteobacteria		Bacteria
Desulfohalobium retbaense DSM 5692	485915	1527	1208	372	160	3077	190	3267	46.74	36.98	11.39	4.9	94.18	5.81	249	7.62167	Desulfohalobium	Desulfohalobiaceae	Desulfovibrionales	Deltaproteobacteria	Proteobacteria		Bacteria
Haliangium ochraceum DSM 14365	502025	2859	3147	1283	461	7122	628	7750	36.89	40.61	16.55	5.95	91.9	8.11	796	10.271	Haliangium	Kofleriaceae	Myxococcales	Deltaproteobacteria	Proteobacteria		Bacteria
Desulfomicrobium baculatum DSM 4028	525897	2676	1527	339	73	4505	110	4615	57.98	33.09	7.35	1.58	97.62	2.39	141	3.05525	Desulfomicrobium	Desulfomicrobiaceae	Desulfovibrionales	Deltaproteobacteria	Proteobacteria		Bacteria
Desulfonatronospira thiodismutans ASO3-1	555779	2068	1529	473	236	4066	240	4306	48.03	35.51	10.98	5.48	94.43	5.57	316	7.3386	Desulfonatronospira	Desulfohalobiaceae	Desulfovibrionales	Deltaproteobacteria	Proteobacteria		Bacteria
Desulfovibrio magneticus RS-1	573370	3108	1785	460	177	5324	206	5530	56.2	32.28	8.32	3.2	96.27	3.73	249	4.50271	Desulfovibrio	Desulfovibrionaceae	Desulfovibrionales	Deltaproteobacteria	Proteobacteria		Bacteria
Desulfobulbus propionicus DSM 2032	577650	2530	1453	334	97	4295	119	4414	57.32	32.92	7.57	2.2	97.3	2.7	168	3.80607	Desulfobulbus	Desulfobulbaceae	Desulfobacterales	Deltaproteobacteria	Proteobacteria		Bacteria
Desulfurivibrio alkaliphilus AHT 2	589865	1678	1270	426	125	3325	174	3499	47.96	36.3	12.17	3.57	95.03	4.98	223	6.37325	Desulfurivibrio	Desulfobulbaceae	Desulfobacterales	Deltaproteobacteria	Proteobacteria		Bacteria
Desulfarculus baarsii DSM 2075	644282	2110	1585	425	104	4067	157	4224	49.95	37.52	10.06	2.46	96.28	3.71	195	4.61648	Desulfarculus	Desulfarculaceae	Desulfarculales	Deltaproteobacteria	Proteobacteria		Bacteria
Desulfobacula toluolica Tol2	651182	3772	1576	284	74	5599	107	5706	66.11	27.62	4.98	1.3	98.12	1.88	130	2.2783	Desulfobacula	Desulfobacteraceae	Desulfobacterales	Deltaproteobacteria	Proteobacteria		Bacteria
Bilophila sp. 4_1_30	693988	4560	3110	772	168	8356	254	8610	52.96	36.12	8.97	1.95	97.05	2.95	320	3.71661	Bilophila	Desulfovibrionaceae	Desulfovibrionales	Deltaproteobacteria	Proteobacteria		Bacteria
Desulfurella acetivorans A63	694431	1901	357	53	14	2307	18	2325	81.76	15.35	2.28	0.6	99.23	0.78	23	0.989247	Desulfurella	Desulfurellaceae	Desulfurellales	Deltaproteobacteria	Proteobacteria		Bacteria
Desulfomonile tiedjei DSM 6799	706587	3912	2266	466	83	6593	134	6727	58.15	33.69	6.93	1.23	98.01	1.99	168	2.4974	Desulfomonile	Syntrophaceae	Syntrophobacterales	Deltaproteobacteria	Proteobacteria		Bacteria
Hippea maritima DSM 10411	760142	1684	398	78	21	2152	29	2181	77.21	18.25	3.58	0.96	98.67	1.33	36	1.65062	Hippea	Desulfurellaceae	Desulfurellales	Deltaproteobacteria	Proteobacteria		Bacteria
Desulfobacter postgatei 2ac9	879212	2516	1345	273	77	4105	106	4211	59.75	31.94	6.48	1.83	97.48	2.52	135	3.20589	Desulfobacter	Desulfobacteraceae	Desulfobacterales	Deltaproteobacteria	Proteobacteria		Bacteria
Desulfobacca acetoxidans DSM 11109	880072	2188	1055	172	41	3403	53	3456	63.31	30.53	4.98	1.19	98.47	1.53	69	1.99653	Desulfobacca	Syntrophaceae	Syntrophobacterales	Deltaproteobacteria	Proteobacteria		Bacteria
Sandaracinus amylolyticus	927083	3160	3434	1456	494	7963	581	8544	36.99	40.19	17.04	5.78	93.2	6.8	770	9.01217	Sandaracinus	Sandaracinaceae	Myxococcales	Deltaproteobacteria	Proteobacteria		Bacteria
Desulfococcus multivorans DSM 2059	1121405	2738	1627	339	75	4655	124	4779	57.29	34.04	7.09	1.57	97.41	2.59	150	3.13873	Desulfococcus	Desulfobacteraceae	Desulfobacterales	Deltaproteobacteria	Proteobacteria		Bacteria
Corallococcus coralloides DSM 2259	1144275	3126	3815	1769	646	8569	787	9356	33.41	40.78	18.91	6.9	91.59	8.41	1042	11.1372	Corallococcus	Myxococcaceae	Myxococcales	Deltaproteobacteria	Proteobacteria		Bacteria
Dissulfuribacter thermophilus	1156395	1956	778	132	36	2859	43	2902	67.4	26.81	4.55	1.24	98.52	1.48	57	1.96416	Dissulfuribacter			Deltaproteobacteria	Proteobacteria		Bacteria
Desulfocapsa sulfexigens DSM 10523	1167006	2715	1412	308	57	4416	76	4492	60.44	31.43	6.86	1.27	98.31	1.69	99	2.20392	Desulfocapsa	Desulfobulbaceae	Desulfobacterales	Deltaproteobacteria	Proteobacteria		Bacteria
Chondromyces apiculatus DSM 436	1192034	3043	3401	1607	622	7811	862	8673	35.09	39.21	18.53	7.17	90.06	9.94	1070	12.3371	Chondromyces	Polyangiaceae	Myxococcales	Deltaproteobacteria	Proteobacteria		Bacteria
Lawsonia intracellularis N343	1234378	1191	440	84	28	1710	33	1743	68.33	25.24	4.82	1.61	98.11	1.9	42	2.40964	Lawsonia	Desulfovibrionaceae	Desulfovibrionales	Deltaproteobacteria	Proteobacteria		Bacteria
Cystobacter fuscus DSM 2262	1242864	3753	4643	2116	767	10466	813	11279	33.27	41.16	18.76	6.8	92.79	7.21	1146	10.1605	Cystobacter	Archangiaceae	Myxococcales	Deltaproteobacteria	Proteobacteria		Bacteria
Desulfotignum phosphitoxidans DSM 13687	1286635	3319	1934	376	79	5588	120	5708	58.15	33.88	6.59	1.38	97.9	2.1	148	2.59285	Desulfotignum	Desulfobacteraceae	Desulfobacterales	Deltaproteobacteria	Proteobacteria		Bacteria
Anaeromyxobacter sp. PSR-1	1300915	3976	3754	1506	394	9086	544	9630	41.29	38.98	15.64	4.09	94.35	5.65	710	7.37279	Anaeromyxobacter	Anaeromyxobacteraceae	Myxococcales	Deltaproteobacteria	Proteobacteria		Bacteria
Myxococcus fulvus 124B02	1334629	3258	3757	1814	723	8755	797	9552	34.11	39.33	18.99	7.57	91.66	8.34	1078	11.2856	Myxococcus	Myxococcaceae	Myxococcales	Deltaproteobacteria	Proteobacteria		Bacteria
Desulfocarbo indianensis	1348163	2367	1677	520	120	4511	173	4684	50.53	35.8	11.1	2.56	96.31	3.7	219	4.67549	Desulfocarbo	Desulfarculaceae	Desulfarculales	Deltaproteobacteria	Proteobacteria		Bacteria
Vulgatibacter incomptus	1391653	1656	1604	605	214	3830	249	4079	40.6	39.32	14.83	5.25	93.9	6.1	343	8.40892	Vulgatibacter	Vulgatibacteraceae	Myxococcales	Deltaproteobacteria	Proteobacteria		Bacteria
Labilithrix luteola	1391654	3845	3613	1438	501	8783	614	9397	40.92	38.45	15.3	5.33	93.47	6.53	813	8.6517	Labilithrix	Labilitrichaceae	Myxococcales	Deltaproteobacteria	Proteobacteria		Bacteria
Dethiosulfatarculus sandiegensis	1429043	3173	2193	589	147	5901	201	6102	52	35.94	9.65	2.41	96.71	3.29	261	4.27729	Dethiosulfatarculus	Desulfarculaceae	Desulfarculales	Deltaproteobacteria	Proteobacteria		Bacteria
Candidatus Magnetomorum sp. HK-1	1509431	7962	2817	708	187	11488	186	11674	68.2	24.13	6.06	1.6	98.41	1.59	268	2.2957	Candidatus Magnetomorum	Desulfobacteraceae	Desulfobacterales	Deltaproteobacteria	Proteobacteria		Bacteria
Halodesulfovibrio spirochaetisodalis	1560234	1916	1162	259	73	3320	90	3410	56.19	34.08	7.6	2.14	97.36	2.64	112	3.28446	Halodesulfovibrio	Desulfovibrionaceae	Desulfovibrionales	Deltaproteobacteria	Proteobacteria		Bacteria
Desulfoplanes formicivorans	1592317	1904	1140	265	69	3296	82	3378	56.36	33.75	7.84	2.04	97.57	2.43	109	3.22676	Desulfoplanes	Desulfomicrobiaceae	Desulfovibrionales	Deltaproteobacteria	Proteobacteria		Bacteria
Candidatus Desulfofervidus auxilii	1621989	2351	517	68	20	2927	29	2956	79.53	17.49	2.3	0.68	99.02	0.98	35	1.18403	Candidatus Desulfofervidus	Candidatus Desulfofervidaceae		Deltaproteobacteria	Proteobacteria		Bacteria
Desulfuromonas sp. DDH964	1823759	2638	1589	369	76	4552	120	4672	56.46	34.01	7.9	1.63	97.43	2.57	146	3.125	Desulfuromonas	Desulfuromonadaceae	Desulfuromonadales	Deltaproteobacteria	Proteobacteria		Bacteria
Lysobacter enzymogenes	69	2276	2259	846	239	5299	321	5620	40.5	40.2	15.05	4.25	94.29	5.71	415	7.38434	Lysobacter	Xanthomonadaceae	Xanthomonadales	Gammaproteobacteria	Proteobacteria		Bacteria
Fluoribacter bozemanae	447	2413	1019	204	50	3610	76	3686	65.46	27.65	5.53	1.36	97.94	2.06	96	2.60445	Fluoribacter	Legionellaceae	Legionellales	Gammaproteobacteria	Proteobacteria		Bacteria
Legionella maceachernii	466	2232	912	193	49	3312	74	3386	65.92	26.93	5.7	1.45	97.81	2.19	88	2.59894	Tatlockia	Legionellaceae	Legionellales	Gammaproteobacteria	Proteobacteria		Bacteria
Moraxella lacunata	477	1377	880	262	94	2507	106	2613	52.7	33.68	10.03	3.6	95.94	4.06	146	5.58745	Moraxella	Moraxellaceae	Pseudomonadales	Gammaproteobacteria	Proteobacteria		Bacteria
Dickeya chrysanthemi	556	2843	2089	523	161	5407	209	5616	50.62	37.2	9.31	2.87	96.28	3.72	273	4.86111	Dickeya	Pectobacteriaceae	Enterobacterales	Gammaproteobacteria	Proteobacteria		Bacteria
Raoultella planticola	575	3597	2358	563	184	6452	250	6702	53.67	35.18	8.4	2.75	96.27	3.73	322	4.80454	Raoultella	Enterobacteriaceae	Enterobacterales	Gammaproteobacteria	Proteobacteria		Bacteria
Edwardsiella tarda	636	2568	1608	421	154	4549	202	4751	54.05	33.85	8.86	3.24	95.75	4.26	253	5.32519	Edwardsiella	Hafniaceae	Enterobacterales	Gammaproteobacteria	Proteobacteria		Bacteria
Avibacterium paragallinarum	728	1631	877	205	70	2713	70	2783	58.61	31.51	7.37	2.52	97.48	2.52	96	3.44951	Avibacterium	Pasteurellaceae	Pasteurellales	Gammaproteobacteria	Proteobacteria		Bacteria
Piscirickettsia salmonis	1238	2124	939	353	101	3419	98	3517	60.39	26.7	10.04	2.87	97.21	2.79	128	3.63947	Piscirickettsia	Piscirickettsiaceae	Thiotrichales	Gammaproteobacteria	Proteobacteria		Bacteria
Hydrogenovibrio marinus	28885	1509	1026	249	95	2756	123	2879	52.41	35.64	8.65	3.3	95.73	4.27	155	5.38381	Hydrogenovibrio	Piscirickettsiaceae	Thiotrichales	Gammaproteobacteria	Proteobacteria		Bacteria
Thioploca ingrica	40754	3044	1365	339	153	4759	142	4901	62.11	27.85	6.92	3.12	97.1	2.9	202	4.12161	Thioploca	Thiotrichaceae	Thiotrichales	Gammaproteobacteria	Proteobacteria		Bacteria
Moritella sp. PE36	58051	3501	1650	311	95	5425	132	5557	63	29.69	5.6	1.71	97.62	2.37	163	2.93324	Moritella	Moritellaceae	Alteromonadales	Gammaproteobacteria	Proteobacteria		Bacteria
Rickettsiella grylli	59196	1150	412	79	20	1631	30	1661	69.24	24.8	4.76	1.2	98.19	1.81	36	2.16737	Rickettsiella	Coxiellaceae	Legionellales	Gammaproteobacteria	Proteobacteria		Bacteria
Pluralibacter gergoviae	61647	3241	2290	687	244	6179	283	6462	50.15	35.44	10.63	3.78	95.62	4.38	375	5.80316	Pluralibacter	Enterobacteriaceae	Enterobacterales	Gammaproteobacteria	Proteobacteria		Bacteria
Kluyvera intermedia	61648	3758	2466	640	212	6795	281	7076	53.11	34.85	9.04	3	96.03	3.97	347	4.9039	Kluyvera	Enterobacteriaceae	Enterobacterales	Gammaproteobacteria	Proteobacteria		Bacteria
Muribacter muris	67855	1623	840	180	69	2635	77	2712	59.85	30.97	6.64	2.54	97.16	2.84	100	3.68732	Muribacter	Pasteurellaceae	Pasteurellales	Gammaproteobacteria	Proteobacteria		Bacteria
Pragia fontium	82985	2313	1539	374	104	4201	129	4330	53.42	35.54	8.64	2.4	97.02	2.98	167	3.85681	Pragia	Budviciaceae	Enterobacterales	Gammaproteobacteria	Proteobacteria		Bacteria
Thalassomonas viridans	137584	3544	2093	547	166	6127	223	6350	55.81	32.96	8.61	2.61	96.49	3.51	289	4.55118	Thalassomonas	Colwelliaceae	Alteromonadales	Gammaproteobacteria	Proteobacteria		Bacteria
Moellerella wisconsensis	158849	2165	1270	286	94	3691	124	3815	56.75	33.29	7.5	2.46	96.75	3.25	155	4.06291	Moellerella	Morganellaceae	Enterobacterales	Gammaproteobacteria	Proteobacteria		Bacteria
Xylella fastidiosa 9a5c	160492	1297	941	287	86	2502	109	2611	49.67	36.04	10.99	3.29	95.83	4.18	142	5.43853	Xylella	Xanthomonadaceae	Xanthomonadales	Gammaproteobacteria	Proteobacteria		Bacteria
Colwellia psychrerythraea 34H	167879	3367	1711	387	95	5419	141	5560	60.56	30.77	6.96	1.71	97.46	2.53	167	3.0036	Colwellia	Colwelliaceae	Alteromonadales	Gammaproteobacteria	Proteobacteria		Bacteria
Alkalilimnicola ehrlichii MLHE-1	187272	1249	1515	752	328	3476	368	3844	32.49	39.41	19.56	8.53	90.43	9.57	490	12.7471	Alkalilimnicola	Ectothiorhodospiraceae	Chromatiales	Gammaproteobacteria	Proteobacteria		Bacteria
Terasakiispira papahanaumokuakeensis	197479	1817	1699	687	227	4117	313	4430	41.02	38.35	15.51	5.12	92.93	7.07	374	8.44244	Terasakiispira		Oceanospirillales	Gammaproteobacteria	Proteobacteria		Bacteria
Saccharophagus degradans 2-40	203122	2558	1710	561	177	4789	217	5006	51.1	34.16	11.21	3.54	95.67	4.34	278	5.55334	Saccharophagus	Cellvibrionaceae	Cellvibrionales	Gammaproteobacteria	Proteobacteria		Bacteria
Bermanella marisrubri	207949	3896	2982	872	274	7676	348	8024	48.55	37.16	10.87	3.41	95.66	4.33	440	5.48355	Bermanella	Oceanospirillaceae	Oceanospirillales	Gammaproteobacteria	Proteobacteria		Bacteria
[truncated: 1,699 more rows]

## Sheet: TableS1C
Table S1C Domain numbers and their percentages in different disorder grades of 58 species (MobiDB-lite) (The data used in figure S2 are remarked in bold; The data used in figure S6 are listed in the right nine columns in this table )
[truncated: 61 more rows]

[truncated: 14 more sheets: Table S2A, Table S2B, TableS2C, Table S3, Table S4A, Table S4B, Table S5, Table S6, Table S7A, Table S7B, Table S8, Table S9A, Table S9B, Table S10]
